# Supplementary material for: Genetic association-based functional analysis detects HOGA1 as a potential gene involved in fat accumulation
Source: Front Genet. 2022 Aug 12;13:951025. doi: 10.3389/fgene.2022.951025 (PMC9412052; doi:10.3389/fgene.2022.951025)
Supplement: Supplementary file 1 [file Table2.XLSX]

## Sheet: Suppl Table3
Supplementary Table 3. The primer sequences for qRT-PCR used in the study.
Gene	Model	Forward primer (5' -> 3')	Reverse primer (5' -> 3')	Product size (bp)
Hoga1	In vitro & In vivo	AGGTAGACTATGGGAAACTG	CATGCTGACAGTCATCTCTA	224
Pparg	In vitro	CCATTCTGGCCCACCAAC	AATGCGAGTGGTCTTCCATCA	67
aP2	In vitro	CACCGCAGACGACAGGAAG	GCACCTGCACCAGGGC	65
Cd36	In vitro	GGCCAAGCTATTGCGACAT	CAGATCCGAACACAGCGTAGA	129
Cebpa	In vitro	AATGGCAGTGTGCACGTCTA	CCCCAGCCGTTAGTGAAGAG	109
Adiponectin	In vitro	CCGGAACCCCTGGCAG	CTGAACGCTGAGCGATACACA	64
Emr1	In vivo	GTGACTCACCTTGTGGTCCT	TTGCATGTTCAGGGCAAACG	300
Icam1	In vivo	AAGGTGGTTCTTCTGAGCGG	AGGCCTGGCATTTCAGAGTC	253
Il6	In vivo	GTCCGGAGAGGAGACTTCAC	CTGCAAGTGCATCATCGTTG	166
Ccl2	In vivo	GATGCAGTTAACGCCCCACT	ACCCATTCCTTCTTGGGGTC	173
Ccl3	In vivo	TACAGCCGGAAGATTCCACG	GAAGAGTCCCTCGATGTGGC	314
Acaca	In vivo	CGAGTCCTCTCCTCAGCTCC	ATCGGGAGTGCTGGTTTAGC	266
Fasn	In vivo	CAAGTGTCCACCAACAAGCG	GGAGCGCAGGATAGACTCAC	120
Lpl	In vivo	AAGCCCCACAAGTGTAGTCG	ATAATGGGGATGCCGGTGAC	229
Scd1	In vivo	TGAGCTTTGGGCTTCTGAGT	CAAACAGGGACTGAGCACCA	368
Srebf1	In vivo	CAGACTCACTGCTGCTGACA	CCTCCACTCACCAGGGTCT	127
Cpt1a	In vivo	GACTCCGCTCGCTCATTCC	ACGCCACTCACGATGTTCTT	377
Pgc1a	In vivo	TCTCAGTAAGGGGCTGGTTG	TTCCGATTGGTCGCTACACC	377
Ppara	In vivo	CCGAACATTGGTGTTCGCAG	AGATACGCCCAAATGCACCA	161
Ucp1	In vivo	CACGGGGACCTACAATGCTT	ACAGTAAATGGCAGGGGACG	191
