# Supplementary material for: Genetic association-based functional analysis detects HOGA1 as a potential gene involved in fat accumulation
Source: Front Genet. 2022 Aug 12;13:951025. doi: 10.3389/fgene.2022.951025 (PMC9412052; doi:10.3389/fgene.2022.951025)
Supplement: Supplementary file 2 [file Table3.XLSX]

## Sheet: Suppl Table1
Supplementary Table 1. Results of SKAT-O test for BMI.
Chromosome	Begin	End	Marker_ID	Number of samples	Fraction of individuals with rare variants	Number of variants	Number of variants after data cleaning	Number of singleton variants	P-value	RHO-value
1	861352	879385	1:861352-879385_SAMD11	917	0.052345	24	22	18	0.88535	0
1	880169	894358	1:880169-894358_NOC2L	917	0.058888	17	15	9	0.15436	0
1	896845	900525	1:896845-900525_KLHL17	917	0.051254	9	8	4	0.20048	1
1	902095	909824	1:902095-909824_PLEKHN1	917	0.050164	34	31	23	0.72733	0
1	911575	916549	1:911575-916549_C1orf170	917	0.14613	20	17	11	0.86767	0
1	934654	935222	1:934654-935222_HES4	917	0.0032715	4	3	3	0.046016	0.3
1	949608	949758	1:949608-949758_ISG15	917	0.0032715	3	2	1	1	1
1	970650	989338	1:970650-989338_AGRN	917	0.28135	62	62	37	0.16656	1
1	1007399	1007706	1:1007399-1007706_RNF223	917	0.0087241	6	5	3	0.11316	0
1	1019487	1026875	1:1019487-1026875_C1orf159	917	0.04253	11	11	7	0.35292	0
1	1114638	1133217	1:1114638-1133217_TTLL10	917	0.11341	21	18	9	0.55403	0
1	1139062	1141939	1:1139062-1141939_TNFRSF18	917	0.044711	13	13	8	0.1414	1
1	1146968	1149114	1:1146968-1149114_TNFRSF4	917	0.0065431	3	3	2	0.15976	0
1	1153037	1164136	1:1153037-1164136_SDF4	917	0.040349	8	8	2	0.67345	0
1	1168038	1168607	1:1168038-1168607_B3GALT6	917	0.026172	4	4	2	1	0
1	1178280	1179659	1:1178280-1179659_FAM132A	917	0.045802	11	9	3	0.12916	0.7
1	1190798	1203234	1:1190798-1203234_UBE2J2	917	0.0032715	3	3	3	0.19912	0
1	1216043	1226988	1:1216043-1226988_SCNN1D	917	0.080698	33	28	19	0.90566	0
1	1228974	1238583	1:1228974-1238583_ACAP3	917	0.059978	13	12	9	0.28556	1
1	1244497	1246390	1:1244497-1246390_PUSL1	917	0.068702	8	8	6	0.13525	1
1	1247463	1258628	1:1247463-1258628_CPSF3L	917	0.030534	7	7	4	0.24906	1
1	1262754	1263037	1:1262754-1263037_GLTPD1	917	0.019629	9	9	6	0.32641	1
1	1267118	1269623	1:1267118-1269623_TAS1R3	917	0.1036	32	31	16	0.52477	1
1	1271754	1277441	1:1271754-1277441_DVL1	917	0.034896	13	13	7	0.69736	1
1	1289836	1290473	1:1289836-1290473_MXRA8	917	0.010905	6	6	5	0.53757	1
1	1309185	1310378	1:1309185-1310378_AURKAIP1	917	0.055616	5	5	2	0.25747	0.5
1	1322651	1334613	1:1322651-1334613_CCNL2	917	0.10687	9	9	3	0.88249	1
1	1334933	1336070	1:1334933-1336070_RP4-758J18.2	917	0.028353	5	5	4	0.40383	1
1	1337550	1341205	1:1337550-1341205_MRPL20	917	0.069793	5	5	3	1	1
1	1354515	1356390	1:1354515-1356390_ANKRD65	917	0.11778	8	7	1	0.41413	1
1	1372773	1374734	1:1372773-1374734_VWA1	917	0.0043621	4	4	4	0.8277	1
1	1387447	1403900	1:1387447-1403900_ATAD3C	917	0.019629	5	5	2	0.41947	1
1	1421483	1431051	1:1421483-1431051_ATAD3B	917	0.028353	11	10	7	0.76126	1
1	1452551	1469427	1:1452551-1469427_ATAD3A	917	0.014177	7	6	1	1	0
1	1470807	1475056	1:1470807-1475056_TMEM240	917	0.0087241	6	5	3	0.87173	1
1	1499929	1500142	1:1499929-1500142_SSU72	917	0.013086	4	4	2	0.54069	1
1	1550992	1565015	1:1550992-1565015_MIB2	917	0.058888	26	25	15	0.31246	1
1	1571823	1572454	1:1571823-1572454_CDK11B	917	0.002181	2	2	2	0.16384	0.9
1	1597280	1602959	1:1597280-1602959_SLC35E2B	917	0.015267	6	6	3	0.40133	0
1	1635286	1650769	1:1635286-1650769_CDK11A	917	0.014177	9	9	6	0.47346	1
1	1663925	1663925	1:1663925-1663925_SLC35E2	917	0.002181	1	1	0	0.64843	NA
1	1684372	1696659	1:1684372-1696659_NADK	917	0.041439	14	13	9	0.48194	0
1	1718490	1718490	1:1718490-1718490_GNB1	917	0.0010905	1	1	1	0.61816	NA
1	1847886	1848489	1:1847886-1848489_CALML6	917	0.019629	5	3	1	0.16075	1
1	1849479	1849812	1:1849479-1849812_TMEM52	917	0.011996	9	7	5	0.53009	0
1	1887019	1920352	1:1887019-1920352_C1orf222	917	0.047983	21	19	13	0.50008	0
1	1956415	1961581	1:1956415-1961581_GABRD	917	0.013086	4	4	2	0.38353	1
1	2080317	2105405	1:2080317-2105405_PRKCZ	917	0.0032715	3	3	3	0.5633	1
1	2116739	2130298	1:2116739-2130298_C1orf86	917	0.033806	8	7	3	0.0022815	1
1	2235397	2237454	1:2235397-2237454_SKI	917	0.002181	2	2	2	0.56714	1
1	2252827	2322927	1:2252827-2322927_MORN1	917	0.10033	16	16	7	0.50447	1
1	2337939	2340302	1:2337939-2340302_PEX10	917	0.013086	8	8	7	0.70698	0
1	2408052	2436605	1:2408052-2436605_PLCH2	917	0.22137	47	45	29	0.032816	0
1	2440345	2452666	1:2440345-2452666_PANK4	917	0.0065431	7	5	4	0.6093	1
1	2461194	2461324	1:2461194-2461324_HES5	917	0.011996	3	3	0	0.066462	1
1	2488153	2494657	1:2488153-2494657_TNFRSF14	917	0.16249	9	8	6	0.33289	1
1	2519875	2520410	1:2519875-2520410_FAM213B	917	0.0032715	2	2	1	0.82696	1
1	2522472	2541199	1:2522472-2541199_MMEL1	917	0.031625	19	17	13	0.31487	0
1	2572878	2704254	1:2572878-2704254_TTC34	917	0.11778	16	16	9	0.77967	0
1	2938261	2939361	1:2938261-2939361_ACTRT2	917	0.025082	8	7	4	0.8335	1
1	3102694	3348681	1:3102694-3348681_PRDM16	917	0.068702	20	20	10	0.75451	0
1	3379724	3397126	1:3379724-3397126_ARHGEF16	917	0.081788	24	22	11	0.024193	1
1	3409208	3511934	1:3409208-3511934_MEGF6	917	0.080698	26	18	10	0.91672	1
1	3544080	3544185	1:3544080-3544185_TPRG1L	917	0.002181	2	2	2	0.72316	0
1	3547559	3551783	1:3547559-3551783_WRAP73	917	0.032715	7	7	2	0.37133	0.6
1	3598899	3644331	1:3598899-3644331_TP73	917	0.0076336	4	4	2	0.11168	0
1	3662171	3662744	1:3662171-3662744_TP73-AS1	917	0.002181	2	2	2	0.038407	1
1	3669154	3688073	1:3669154-3688073_CCDC27	917	0.06325	20	15	8	0.6161	1
1	3697663	3713027	1:3697663-3713027_LRRC47	917	0.030534	7	6	3	0.63398	1
1	3739745	3765187	1:3739745-3765187_CEP104	917	0.044711	16	13	7	0.22369	1
1	3782441	3800298	1:3782441-3800298_DFFB	917	0.02181	7	6	4	0.22875	0
1	3806528	3807537	1:3806528-3807537_C1orf174	917	0.002181	5	2	2	1	1
1	4771952	4832552	1:4771952-4832552_AJAP1	917	0.11232	8	7	3	0.17018	1
1	5923333	6029289	1:5923333-6029289_NPHP4	917	0.058888	25	25	17	0.50847	0
1	6147537	6159954	1:6147537-6159954_KCNAB2	917	0.0054526	5	5	5	0.91427	1
1	6166566	6228313	1:6166566-6228313_CHD5	917	0.10033	24	23	15	0.11231	0
1	6266717	6279370	1:6266717-6279370_RNF207	917	0.17121	25	22	9	0.25819	0
1	6285276	6294576	1:6285276-6294576_ICMT	917	0.022901	5	5	2	0.8283	1
1	6309412	6314685	1:6309412-6314685_GPR153	917	0.014177	8	7	5	0.2075	0
1	6324665	6445618	1:6324665-6445618_ACOT7	917	0.016358	3	3	1	0.77876	0
1	6473294	6479301	1:6473294-6479301_HES2	917	0.0010905	2	1	1	0.052842	NA
1	6504544	6520154	1:6504544-6520154_ESPN	917	0.011996	5	5	3	0.42023	1
1	6521741	6525530	1:6521741-6525530_TNFRSF25	917	0.04253	13	13	7	0.8214	1
1	6528057	6545390	1:6528057-6545390_PLEKHG5	917	0.1614	26	25	12	1	1
1	6601899	6614558	1:6601899-6614558_NOL9	917	0.04253	8	7	3	0.66859	0
1	6615469	6639274	1:6615469-6639274_TAS1R1	917	0.13959	14	13	5	0.43944	1
1	6641183	6649237	1:6641183-6649237_ZBTB48	917	0.019629	10	10	7	0.026164	0.6
1	6653457	6662835	1:6653457-6662835_KLHL21	917	0.010905	4	4	2	0.84748	1
1	6680064	6681677	1:6680064-6681677_PHF13	917	0.0043621	4	4	4	1	1
1	6692923	6693097	1:6692923-6693097_THAP3	917	0.0032715	4	3	3	0.63018	0
1	6697499	6761833	1:6697499-6761833_DNAJC11	917	0.0076336	4	4	3	0.45869	0
1	6880238	7811306	1:6880238-7811306_CAMTA1	917	0.1843	25	24	11	0.24107	1
1	7844944	7897133	1:7844944-7897133_PER3	917	0.070883	15	14	6	0.81025	0
1	7906757	7913445	1:7906757-7913445_UTS2	917	0.010905	8	4	2	0.032852	0
1	7980947	8000035	1:7980947-8000035_TNFRSF9	917	0.011996	6	6	5	0.88424	1
1	8022912	8045079	1:8022912-8045079_PARK7	917	0.011996	3	3	1	0.16877	0.9
1	8073325	8075375	1:8073325-8075375_ERRFI1	917	0.0065431	5	5	4	1	0
1	8390320	8399661	1:8390320-8399661_SLC45A1	917	0.014177	6	6	3	0.3124	0
1	8418499	8716314	1:8418499-8716314_RERE	917	0.032715	19	19	12	0.26391	0
1	8923012	8926553	1:8923012-8926553_ENO1	917	0.051254	5	5	3	0.51153	0
1	9005965	9034686	1:9005965-9034686_CA6	917	0.022901	13	8	4	0.57217	1
1	9064836	9085108	1:9064836-9085108_SLC2A7	917	0.11778	15	14	6	1	1
1	9097656	9118247	1:9097656-9118247_SLC2A5	917	0.099237	11	11	4	0.49363	0
1	9164542	9188969	1:9164542-9188969_GPR157	917	0.011996	7	5	4	0.83557	0
1	9305366	9324819	1:9305366-9324819_H6PD	917	0.15158	46	45	28	1	1
1	9416033	9427588	1:9416033-9427588_SPSB1	917	0.0065431	2	2	1	0.85479	0
1	9613767	9633442	1:9613767-9633442_SLC25A33	917	0.0032715	2	2	1	0.74639	1
1	9657011	9673137	1:9657011-9673137_TMEM201	917	0.027263	11	11	6	0.78692	1
1	9714022	9714402	1:9714022-9714402_C1orf200	917	0.0098146	3	3	1	0.58011	0
1	9770530	9781221	1:9770530-9781221_PIK3CD	917	0.02072	9	7	5	1	1
1	9791433	9816557	1:9791433-9816557_CLSTN1	917	0.02072	12	10	6	1	1
1	9932091	9932091	1:9932091-9932091_CTNNBIP1	917	0.0010905	1	1	1	0.9487	NA
1	9992923	9996688	1:9992923-9996688_LZIC	917	0.026172	5	5	3	1	0
1	10042508	10042683	1:10042508-10042683_NMNAT1	917	0.038168	2	2	1	0.29801	0
1	10057317	10057317	1:10057317-10057317_RBP7	917	0.0010905	1	1	1	0.6319	NA
1	10132237	10239570	1:10132237-10239570_UBE4B	917	0.062159	18	18	12	0.45002	1
1	10333068	10435329	1:10333068-10435329_KIF1B	917	0.12432	21	21	12	0.21475	0.4
1	10468165	10479730	1:10468165-10479730_PGD	917	0.0032715	4	3	3	0.59534	0
1	10493932	10511597	1:10493932-10511597_APITD1	917	0.0054526	5	5	5	0.5078	1
1	10493932	10511597	1:10493932-10511597_APITD1-CORT	917	0.0043621	4	4	4	0.66793	1
1	10511575	10511597	1:10511575-10511597_CORT	917	0.002181	2	2	2	0.34503	1
1	10521569	10523610	1:10521569-10523610_DFFA	917	0.088332	6	6	5	0.6699	1
1	10596316	10689903	1:10596316-10689903_PEX14	917	0.075245	8	8	5	0.78494	0
1	10700067	10725587	1:10700067-10725587_CASZ1	917	0.11668	23	23	15	1	0
1	11007785	11036248	1:11007785-11036248_C1orf127	917	0.054526	23	21	11	0.63509	1
1	11087147	11107184	1:11087147-11107184_MASP2	917	0.014177	9	7	4	0.14639	0.5
1	11119406	11119829	1:11119406-11119829_SRM	917	0.002181	2	2	2	0.52352	1
1	11128081	11158164	1:11128081-11158164_EXOSC10	917	0.1145	33	33	26	0.67191	0
1	11168234	11319445	1:11168234-11319445_MTOR	917	0.025082	16	16	12	0.72703	1
1	11249640	11255039	1:11249640-11255039_ANGPTL7	917	0.092694	6	6	2	0.10558	1
1	11333851	11346138	1:11333851-11346138_UBIAD1	917	0.011996	5	5	4	0.46408	1
1	11561150	11596455	1:11561150-11596455_PTCHD2	917	0.23664	34	30	22	0.80067	1
1	11709858	11710721	1:11709858-11710721_FBXO2	917	0.0076336	7	6	5	0.52776	1
1	11716067	11721315	1:11716067-11721315_FBXO44	917	0.045802	10	10	5	0.17917	1
1	11728882	11733747	1:11728882-11733747_FBXO6	917	0.011996	6	5	3	0.02126	0
1	11736063	11740404	1:11736063-11740404_MAD2L2	917	0.045802	4	4	0	0.66537	0
1	11766424	11779748	1:11766424-11779748_DRAXIN	917	0.17993	9	8	3	0.8009	1
1	11806182	11810290	1:11806182-11810290_AGTRAP	917	0.0043621	4	4	4	0.34254	1
1	11822004	11849447	1:11822004-11849447_C1orf167	917	0.097056	52	37	21	0.80242	1
1	11838696	11838696	1:11838696-11838696_RP11-56N19.5	NA	NA	1	0	0	NA	NA
1	11850900	11863566	1:11850900-11863566_MTHFR	917	0.11996	20	17	11	0.2667	0
1	11879573	11900234	1:11879573-11900234_CLCN6	917	0.040349	19	17	12	1	1
1	11907279	11907648	1:11907279-11907648_NPPA	917	0.010905	6	5	4	0.40383	1
1	11918391	11918444	1:11918391-11918444_NPPB	917	0.027263	4	4	3	1	1
1	11982580	11986074	1:11982580-11986074_KIAA2013	917	0.002181	3	2	2	0.81618	1
1	12004596	12030779	1:12004596-12030779_PLOD1	917	0.039258	22	19	14	0.6347	1
1	12049300	12064980	1:12049300-12064980_MFN2	917	0.0098146	7	7	5	0.080119	0
1	12082195	12091365	1:12082195-12091365_MIIP	917	0.15267	10	9	2	0.61792	0
1	12144525	12202520	1:12144525-12202520_TNFRSF8	917	0.016358	12	11	6	0.41767	0
1	12248863	12267028	1:12248863-12267028_TNFRSF1B	917	0.075245	7	6	5	0.87489	1
1	12318057	12569032	1:12318057-12569032_VPS13D	917	0.253	52	51	36	0.26124	1
1	12628459	12677242	1:12628459-12677242_DHRS3	917	0.061069	9	8	3	1	1
1	12711166	12726694	1:12711166-12726694_AADACL4	917	0.02072	9	9	7	0.90485	1
1	12776344	12785788	1:12776344-12785788_AADACL3	917	0.099237	9	6	5	0.32277	1
1	12819291	12820870	1:12819291-12820870_C1orf158	917	0.0054526	4	3	2	0.78619	0
1	12835168	12837305	1:12835168-12837305_PRAMEF12	917	0.0076336	6	4	2	0.63043	1
1	13802325	13839751	1:13802325-13839751_LRRC38	917	0.0032715	4	3	3	0.54024	1
1	13910370	13910470	1:13910370-13910470_PDPN	917	0.0043621	2	2	1	0.20891	1
1	14042038	14143003	1:14042038-14143003_PRDM2	917	0.056707	33	31	19	0.27897	1
1	14220186	14507057	1:14220186-14507057_C1orf196	917	0.002181	4	2	2	0.78991	0
1	14925494	15441090	1:14925494-15441090_KAZN	917	0.0043621	6	4	4	0.59169	0
1	15490865	15495110	1:15490865-15495110_C1orf195	NA	NA	3	0	0	NA	NA
1	15541689	15546220	1:15541689-15546220_TMEM51	917	0.0043621	2	2	1	0.66448	0
1	15616132	15723811	1:15616132-15723811_FHAD1	917	0.22246	31	27	14	0.37452	0
1	15736627	15736627	1:15736627-15736627_EFHD2	917	0.0010905	1	1	1	0.58928	NA
1	15764986	15772173	1:15764986-15772173_CTRC	917	0.02072	9	8	5	1	1
1	15783644	15789304	1:15783644-15789304_CELA2A	917	0.019629	4	4	2	0.84463	0
1	15802964	15813844	1:15802964-15813844_CELA2B	917	0.033806	7	6	3	1	1
1	15820335	15844815	1:15820335-15844815_CASP9	917	0.092694	8	7	4	0.28726	0
1	15860803	15893664	1:15860803-15893664_DNAJC16	917	0.029444	13	12	8	0.1372	0
1	15901300	15911288	1:15901300-15911288_AGMAT	917	0.015267	7	6	4	0.26511	1
1	15986454	15987514	1:15986454-15987514_RSC1A1	917	0.16903	12	12	7	0.30875	1
1	16042766	16057100	1:16042766-16057100_PLEKHM2	917	0.1265	16	16	10	0.22778	0
1	16063314	16065144	1:16063314-16065144_SLC25A34	917	0.052345	4	4	2	0.77682	0
1	16066722	16066722	1:16066722-16066722_RP11-169K16.4	917	0.0010905	1	1	1	0.26565	NA
1	16069071	16073472	1:16069071-16073472_TMEM82	917	0.032715	11	10	5	0.23527	0.4
1	16091539	16101302	1:16091539-16101302_FBLIM1	917	0.034896	7	7	2	0.07353	0
1	16199421	16264118	1:16199421-16264118_SPEN	917	0.10142	49	45	32	0.81321	0
1	16270006	16274972	1:16270006-16274972_ZBTB17	917	0.029444	10	10	8	0.53493	1
1	16332614	16332749	1:16332614-16332749_C1orf64	917	0.023991	2	2	1	1	0
1	16342111	16345736	1:16342111-16345736_HSPB7	917	0.011996	5	4	1	0.62468	0
1	16349181	16359717	1:16349181-16359717_CLCNKA	917	0.077426	14	12	5	0.45437	0
1	16371067	16382977	1:16371067-16382977_CLCNKB	917	0.057797	11	9	2	0.61626	1
1	16456083	16475361	1:16456083-16475361_EPHA2	917	0.077426	15	15	9	0.3358	0
1	16525116	16535276	1:16525116-16535276_ARHGEF19	917	0.04253	8	7	4	0.054769	0
1	16542496	16542496	1:16542496-16542496_ANO7L1	917	0.0010905	1	1	1	0.64737	NA
1	16555378	16555427	1:16555378-16555427_C1orf134	917	0.010905	2	2	1	0.095058	0.5
1	16558637	16558713	1:16558637-16558713_RSG1	917	0.002181	2	2	2	0.86228	1
1	16577447	16641666	1:16577447-16641666_FBXO42	917	0.062159	12	11	9	0.31402	0
1	16721642	16721708	1:16721642-16721708_SZRD1	917	0.0032715	2	2	1	0.26238	1
1	16725845	16748008	1:16725845-16748008_SPATA21	917	0.025082	17	14	9	0.31916	0
1	16774557	16782327	1:16774557-16782327_NECAP2	917	0.0076336	4	4	2	0.44074	1
1	17022921	17046456	1:17022921-17046456_ESPNP	917	0.0043621	4	3	2	0.47223	0
1	17249155	17297269	1:17249155-17297269_CROCC	917	0.052345	24	23	14	0.49878	1
1	17303630	17303630	1:17303630-17303630_MFAP2	917	0.019629	1	1	0	0.72375	NA
1	17312731	17332056	1:17312731-17332056_ATP13A2	917	0.061069	24	22	12	0.50951	1
1	17349098	17355166	1:17349098-17355166_SDHB	917	0.015267	7	7	3	0.47819	0
1	17396595	17431434	1:17396595-17431434_PADI2	917	0.029444	10	8	4	0.38508	0
1	17531719	17570644	1:17531719-17570644_PADI1	917	0.040349	16	15	10	0.63835	0
1	17575652	17607274	1:17575652-17607274_PADI3	917	0.023991	15	14	10	0.24143	1
1	17657511	17690129	1:17657511-17690129_PADI4	917	0.06434	22	19	9	0.25588	1
1	17743110	17748785	1:17743110-17748785_RCC2	917	0.0098146	2	2	1	0.40654	1
1	17913964	18023718	1:17913964-18023718_ARHGEF10L	917	0.06434	18	16	7	0.68311	0
1	18149510	18152977	1:18149510-18152977_ACTL8	917	0.099237	8	7	3	0.85983	1
1	18554424	18703480	1:18554424-18703480_IGSF21	917	0.0054526	5	5	5	0.21916	0
1	18807536	18809430	1:18807536-18809430_KLHDC7A	917	0.0098146	16	7	5	0.61893	0
1	18960991	19071391	1:18960991-19071391_PAX7	917	0.011996	7	7	5	0.03314	0
1	19166611	19186129	1:19166611-19186129_TAS1R2	917	0.030534	17	12	5	0.91374	1
1	19176050	19247599	1:19176050-19247599_RP13-279N23.2	917	0.11123	13	13	4	0.065619	1
1	19199455	19229007	1:19199455-19229007_ALDH4A1	917	0.0076336	6	6	5	0.38754	0
1	19235138	19282714	1:19235138-19282714_IFFO2	917	0.094875	10	10	7	0.34084	1
1	19404484	19524475	1:19404484-19524475_UBR4	917	0.10142	32	29	18	0.92342	0
1	19549297	19571465	1:19549297-19571465_EMC1	917	0.076336	18	14	8	0.46652	1
1	19581293	19585220	1:19581293-19585220_MRTO4	917	0.0054526	3	3	1	0.23803	1
1	19593826	19597420	1:19593826-19597420_AKR7L	917	0.08506	9	7	1	0.40612	0.3
1	19611241	19612870	1:19611241-19612870_AKR7A3	917	0.0010905	2	1	1	0.016255	NA
1	19633488	19633488	1:19633488-19633488_AKR7A2	917	0.0010905	1	1	1	0.8941	NA
1	19652759	19653835	1:19652759-19653835_PQLC2	917	0.017448	7	7	3	0.40135	1
1	19670861	19810743	1:19670861-19810743_CAPZB	917	0.014177	3	3	2	0.66199	0
1	19981699	19981699	1:19981699-19981699_NBL1	917	0.070883	1	1	0	0.78896	NA
1	19992317	20005737	1:19992317-20005737_HTR6	917	0.0076336	5	5	4	0.076161	0
1	20009141	20097887	1:20009141-20097887_TMCO4	917	0.051254	16	14	10	0.21036	0
1	20141284	20141771	1:20141284-20141771_RNF186	917	0.025082	8	7	3	1	1
1	20216877	20233086	1:20216877-20233086_OTUD3	917	0.066521	8	8	6	1	1
1	20249168	20249183	1:20249168-20249183_PLA2G2E	917	0.0032715	2	2	1	0.37721	0
1	20302261	20305003	1:20302261-20305003_PLA2G2A	917	0.083969	4	4	2	1	1
1	20412693	20412693	1:20412693-20412693_PLA2G5	917	0.0010905	1	1	1	0.10461	NA
1	20440699	20445950	1:20440699-20445950_PLA2G2D	917	0.0087241	5	4	1	1	NA
1	20465934	20474766	1:20465934-20474766_PLA2G2F	917	0.031625	9	9	5	0.020742	0
1	20489796	20501582	1:20489796-20501582_PLA2G2C	917	0.0054526	5	3	1	0.011742	1
1	20517178	20517761	1:20517178-20517761_UBXN10	917	0.010905	6	6	3	0.75462	1
1	20639362	20680743	1:20639362-20680743_VWA5B1	917	0.08615	27	24	14	0.42004	1
1	20827535	20828614	1:20827535-20828614_MUL1	917	0.002181	2	2	2	1	1
1	20879548	20879582	1:20879548-20879582_FAM43B	917	0.0087241	3	3	2	0.38064	1
1	20915701	20931474	1:20915701-20931474_CDA	917	0.023991	4	3	1	1	1
1	20964328	20977078	1:20964328-20977078_PINK1	917	0.011996	11	7	5	0.67983	1
1	20979148	20987403	1:20979148-20987403_DDOST	917	0.056707	8	8	5	0.17957	0
1	20996965	21036212	1:20996965-21036212_KIF17	917	0.039258	16	14	8	0.50305	0
1	21050624	21054485	1:21050624-21054485_SH2D5	917	0.023991	4	4	2	1	1
1	21071406	21106911	1:21071406-21106911_HP1BP3	917	0.0054526	4	4	3	0.24755	1
1	21137377	21494529	1:21137377-21494529_EIF4G3	917	0.039258	16	16	11	0.90929	0
1	21546488	21605925	1:21546488-21605925_ECE1	917	0.02072	11	11	6	0.49016	1
1	21795388	21800078	1:21795388-21800078_NBPF3	917	0.0010905	2	1	1	0.43522	NA
1	21889657	21904131	1:21889657-21904131_ALPL	917	0.032715	8	7	3	0.32756	1
1	21924465	21978137	1:21924465-21978137_RAP1GAP	917	0.029444	11	9	5	0.70924	1
1	22028082	22056233	1:22028082-22056233_USP48	917	0.0054526	3	2	1	0.2734	0
1	22141206	22147996	1:22141206-22147996_LDLRAD2	917	0.0087241	4	3	2	0.82532	1
1	22149832	22222722	1:22149832-22222722_HSPG2	917	0.2301	94	88	52	0.38622	0
1	22304909	22313103	1:22304909-22313103_CELA3B	917	0.0065431	8	5	3	1	0
1	22328207	22336277	1:22328207-22336277_CELA3A	917	0.094875	7	6	4	0.41339	0
1	22446854	22446854	1:22446854-22446854_WNT4	917	0.0010905	1	1	1	0.403	NA
1	22816620	22852740	1:22816620-22852740_ZBTB40	917	0.037077	13	12	5	0.38336	1
1	22902977	22928223	1:22902977-22928223_EPHA8	917	0.077426	20	18	13	1	1
1	22964167	22965826	1:22964167-22965826_C1QA	917	0.0032715	3	3	3	1	1
1	22973915	22974154	1:22973915-22974154_C1QC	917	0.045802	5	5	3	0.60631	0
1	23110999	23240348	1:23110999-23240348_EPHB2	917	0.027263	14	14	11	0.79293	1
1	23280383	23286554	1:23280383-23286554_LACTBL1	917	0.011996	7	6	4	0.74631	1
1	23337540	23337560	1:23337540-23337560_RP4-805N21.1	917	0.0043621	2	2	1	0.59304	1
1	23346120	23346133	1:23346120-23346133_KDM1A	917	0.0032715	2	2	1	0.59359	1
1	23415426	23420650	1:23415426-23420650_LUZP1	917	0.091603	16	13	8	0.83858	0
1	23519562	23520250	1:23519562-23520250_HTR1D	917	0.013086	7	7	4	0.39889	0
1	23637528	23664358	1:23637528-23664358_HNRNPR	917	0.002181	2	2	2	0.87821	1
1	23688793	23694557	1:23688793-23694557_ZNF436	917	0.011996	6	6	5	0.87917	1
1	23695914	23697999	1:23695914-23697999_C1orf213	917	0.029444	5	4	2	0.16737	0.7
1	23720422	23751125	1:23720422-23751125_TCEA3	917	0.022901	8	8	5	0.73362	1
1	23759563	23782609	1:23759563-23782609_ASAP3	917	0.070883	16	16	8	0.63352	1
1	23836458	23850922	1:23836458-23850922_E2F2	917	0.0054526	6	5	5	0.57884	0
1	23885498	23885884	1:23885498-23885884_ID3	917	0.039258	4	4	3	1	1
1	23965704	23966205	1:23965704-23966205_MDS2	917	0.0087241	2	1	0	0.42505	NA
1	24077451	24083529	1:24077451-24083529_TCEB3	917	0.010905	9	8	7	0.51726	0
1	24087646	24087646	1:24087646-24087646_RP5-886K2.3	917	0.0010905	1	1	1	0.41326	NA
1	24112801	24112801	1:24112801-24112801_PITHD1	917	0.0010905	1	1	1	0.1206	NA
1	24121043	24121043	1:24121043-24121043_LYPLA2	917	0.0010905	1	1	1	0.41276	NA
1	24122634	24125424	1:24122634-24125424_GALE	917	0.014177	6	6	4	0.85475	1
1	24134724	24151839	1:24134724-24151839_HMGCL	917	0.039258	5	5	3	0.29115	0.6
1	24180914	24194773	1:24180914-24194773_FUCA1	917	0.0065431	7	4	2	0.026758	1
1	24201162	24202032	1:24201162-24202032_CNR2	917	0.0098146	10	8	7	0.41862	1
1	24384015	24435083	1:24384015-24435083_MYOM3	917	0.10796	38	31	12	0.45623	1
1	24447378	24469527	1:24447378-24469527_IL22RA1	917	0.046892	12	11	8	0.2884	0
1	24483708	24507335	1:24483708-24507335_IL28RA	917	0.04253	8	8	5	0.52363	0
1	24646046	24690764	1:24646046-24690764_GRHL3	917	0.015267	15	13	12	0.4902	0
1	24696157	24727859	1:24696157-24727859_STPG1	917	0.041439	10	9	4	0.5315	0
1	24746056	24795626	1:24746056-24795626_NIPAL3	917	0.038168	8	8	6	0.87872	1
1	24840882	24861711	1:24840882-24861711_RCAN3	917	0.067612	4	3	1	0.65705	1
1	24927460	24932234	1:24927460-24932234_NCMAP	917	0.0043621	3	3	2	0.51698	0
1	24975524	24993406	1:24975524-24993406_SRRM1	917	0.049073	6	6	5	1	1
1	25229005	25229005	1:25229005-25229005_RUNX3	917	0.0010905	1	1	1	0.12759	NA
1	25549829	25555533	1:25549829-25555533_SYF2	917	0.025082	4	4	1	1	1
1	25570058	25573334	1:25570058-25573334_C1orf63	917	0.041439	5	5	2	0.28555	1
1	25611094	25655529	1:25611094-25655529_RHD	917	0.02072	9	9	4	0.29703	1
1	25667038	25679393	1:25667038-25679393_TMEM50A	917	0.089422	3	3	1	1	1
1	25688934	25729212	1:25688934-25729212_RHCE	917	0.059978	6	5	3	0.5252	0
1	25784976	25815741	1:25784976-25815741_TMEM57	917	0.0076336	4	4	2	0.51684	0
1	25880491	25889632	1:25880491-25889632_LDLRAP1	917	0.0087241	5	4	3	0.09396	0
1	25944466	26107518	1:25944466-26107518_MAN1C1	917	0.027263	9	9	4	0.91082	1
1	26131711	26142081	1:26131711-26142081_SEPN1	917	0.051254	7	6	4	0.28188	0
1	26140573	26140573	1:26140573-26140573_RP1-317E23.6	NA	NA	1	0	0	NA	NA
1	26152836	26158498	1:26152836-26158498_FAM54B	917	0.013086	6	6	3	0.67454	1
1	26158643	26164015	1:26158643-26164015_AUNIP	917	0.019629	7	7	3	0.60025	0
1	26189349	26189907	1:26189349-26189907_PAQR7	917	0.066521	7	7	3	0.33797	1
1	26212261	26228049	1:26212261-26228049_STMN1	917	0.044711	2	2	0	0.19893	0
1	26288500	26317270	1:26288500-26317270_PAFAH2	917	0.019629	10	10	6	0.87277	1
1	26349201	26361722	1:26349201-26361722_EXTL1	917	0.015267	11	10	6	0.87683	1
1	26369971	26369971	1:26369971-26369971_SLC30A2	917	0.0032715	1	1	0	0.40401	NA
1	26383721	26387780	1:26383721-26387780_TRIM63	917	0.023991	6	5	3	0.041524	0
1	26441057	26441057	1:26441057-26441057_PDIK1L	917	0.0010905	1	1	1	0.7919	NA
1	26487790	26488171	1:26487790-26488171_FAM110D	917	0.010905	3	2	1	0.22689	0
1	26496565	26497175	1:26496565-26497175_ZNF593	917	0.0054526	5	5	5	0.60076	0
1	26497828	26497828	1:26497828-26497828_RP11-96L14.7	917	0.0054526	1	1	0	0.9992	NA
1	26507067	26515965	1:26507067-26515965_CNKSR1	917	0.035987	15	13	5	0.34314	1
1	26517239	26527951	1:26517239-26527951_CATSPER4	917	0.057797	12	12	3	0.0040084	0.8
1	26581787	26597588	1:26581787-26597588_CEP85	917	0.0076336	6	5	3	0.55082	1
1	26606669	26606669	1:26606669-26606669_SH3BGRL3	917	0.0010905	1	1	1	0.47963	NA
1	26608935	26628211	1:26608935-26628211_UBXN11	917	0.058888	17	16	13	0.8446	0
1	26644537	26646730	1:26644537-26646730_CD52	917	0.056707	3	1	0	0.063143	NA
1	26648551	26673120	1:26648551-26673120_AIM1L	917	0.21483	25	19	8	0.54108	1
1	26689518	26694260	1:26689518-26694260_ZNF683	917	0.019629	7	4	2	0.739	1
1	26751888	26752893	1:26751888-26752893_LIN28A	917	0.0043621	2	2	1	0.71893	1
1	26772929	26795467	1:26772929-26795467_DHDDS	917	0.0065431	7	6	6	0.59053	0
1	26880698	26900601	1:26880698-26900601_RPS6KA1	917	0.014177	12	11	10	0.067147	1
1	27023283	27107098	1:27023283-27107098_ARID1A	917	0.030534	18	18	12	0.81308	1
1	27121205	27124148	1:27121205-27124148_PIGV	917	0.0076336	3	3	1	0.81979	1
1	27153443	27179244	1:27153443-27179244_ZDHHC18	917	0.035987	6	6	2	0.046954	1
1	27190027	27190027	1:27190027-27190027_SFN	917	0.002181	1	1	0	0.49683	NA
1	27210721	27216587	1:27210721-27216587_GPN2	917	0.013086	5	5	2	0.81988	0
1	27219193	27226797	1:27219193-27226797_GPATCH3	917	0.0043621	3	3	2	0.62951	0
1	27238398	27240332	1:27238398-27240332_NR0B2	917	0.022901	7	7	1	1	0
1	27250638	27268000	1:27250638-27268000_NUDC	917	0.014177	3	3	2	0.60491	1
1	27277943	27278823	1:27277943-27278823_C1orf172	917	0.1036	9	8	5	0.55653	1
1	27332466	27339103	1:27332466-27339103_FAM46B	917	0.016358	8	7	5	0.026872	0.8
1	27427088	27432332	1:27427088-27432332_SLC9A1	917	0.0043621	4	4	4	0.11718	0
1	27614269	27631486	1:27614269-27631486_WDTC1	917	0.0098146	6	6	5	0.32733	0
1	27648773	27660495	1:27648773-27660495_TMEM222	917	0.0054526	2	2	1	0.34322	1
1	27676608	27680339	1:27676608-27680339_SYTL1	917	0.023991	6	5	2	0.36786	0
1	27681917	27690866	1:27681917-27690866_MAP3K6	917	0.062159	17	15	8	0.25944	0
1	27695732	27699716	1:27695732-27699716_FCN3	917	0.11014	8	8	4	0.47684	1
1	27706604	27709020	1:27706604-27709020_CD164L2	917	0.0054526	5	4	3	0.06725	0
1	27720403	27721210	1:27720403-27721210_GPR3	917	0.013086	4	4	1	0.38906	1
1	27736269	27745499	1:27736269-27745499_WASF2	917	0.0098146	6	6	5	0.63999	0
1	27873891	27878323	1:27873891-27878323_AHDC1	917	0.029444	19	19	16	0.1384	1
1	27939630	27950343	1:27939630-27950343_FGR	917	0.10578	5	5	2	0.722	0
1	28053990	28087076	1:28053990-28087076_FAM76A	917	0.010905	5	5	4	0.80788	0
1	28138695	28138695	1:28138695-28138695_STX12	917	0.011996	1	1	0	0.3354	NA
1	28203150	28209445	1:28203150-28209445_THEMIS2	917	0.013086	6	5	4	0.87329	0
1	28271850	28285204	1:28271850-28285204_SMPDL3B	917	0.06325	10	9	7	0.27903	1
1	28286847	28293178	1:28286847-28293178_XKR8	917	0.0043621	4	4	4	0.55547	0
1	28303795	28365390	1:28303795-28365390_EYA3	917	0.0043621	3	3	2	0.58475	1
1	28476584	28476868	1:28476584-28476868_PTAFR	917	0.0076336	6	5	3	0.86158	1
1	28527859	28559478	1:28527859-28559478_DNAJC8	917	0.0054526	3	3	1	0.88575	1
1	28564279	28564279	1:28564279-28564279_ATPIF1	NA	NA	1	0	0	NA	NA
1	28595707	28607284	1:28595707-28607284_SESN2	917	0.054526	7	6	5	0.76185	0
1	28800263	28816407	1:28800263-28816407_PHACTR4	917	0.027263	6	5	3	0.45672	1
1	28856418	28863367	1:28856418-28863367_RCC1	917	0.0076336	4	4	2	0.69943	1
1	28904080	28904080	1:28904080-28904080_TRNAU1AP	917	0.0010905	1	1	1	0.62167	NA
1	28948493	28948593	1:28948493-28948593_TAF12	917	0.002181	2	2	2	0.076382	0
1	29010147	29041218	1:29010147-29041218_GMEB1	917	0.0098146	6	6	5	0.047114	1
1	29064162	29069965	1:29064162-29069965_YTHDF2	917	0.025082	6	6	3	0.70947	1
1	29185525	29189601	1:29185525-29189601_OPRD1	917	0.022901	5	5	3	0.47056	0
1	29314113	29438902	1:29314113-29438902_EPB41	917	0.068702	18	18	12	0.33737	0.8
1	29447509	29448090	1:29447509-29448090_TMEM200B	917	0.018539	3	3	1	1	1
1	29475115	29475648	1:29475115-29475648_SRSF4	917	0.017448	11	8	4	0.85316	1
1	29527037	29542637	1:29527037-29542637_MECR	917	0.0032715	4	3	3	0.40637	0
1	29563163	29653240	1:29563163-29653240_PTPRU	917	0.035987	22	21	16	0.0035405	0
1	31188861	31194536	1:31188861-31194536_MATN1	917	0.0087241	5	5	3	0.50345	0
1	31208042	31230583	1:31208042-31230583_LAPTM5	917	0.0087241	7	5	3	0.41945	1
1	31347320	31350063	1:31347320-31350063_SDC3	917	0.19629	12	11	4	0.035707	1
1	31406152	31538632	1:31406152-31538632_PUM1	917	0.02181	9	9	2	1	0
1	31654707	31655410	1:31654707-31655410_NKAIN1	917	0.002181	2	2	2	0.5431	1
1	31733867	31754270	1:31733867-31754270_SNRNP40	917	0.0098146	4	4	1	0.39655	0
1	31811892	31836991	1:31811892-31836991_ZCCHC17	917	0.0087241	3	3	2	0.27225	0
1	31840313	31845854	1:31840313-31845854_FABP3	917	0.010905	2	2	1	0.65586	0
1	31883256	31906037	1:31883256-31906037_SERINC2	917	0.019629	8	8	4	0.20389	0.8
1	32046008	32052465	1:32046008-32052465_TINAGL1	917	0.011996	10	10	9	0.054757	0.1
1	32085151	32092525	1:32085151-32092525_HCRTR1	917	0.0065431	5	4	3	0.015216	1
1	32098132	32098850	1:32098132-32098850_PEF1	917	0.0043621	2	2	0	0.46516	1
1	32119590	32165672	1:32119590-32165672_COL16A1	917	0.19411	36	35	19	0.85665	1
1	32193049	32222059	1:32193049-32222059_BAI2	917	0.080698	18	17	13	0.38753	0
1	32256385	32280802	1:32256385-32280802_SPOCD1	917	0.16685	29	26	15	0.74648	1
1	32479835	32479835	1:32479835-32479835_KHDRBS1	917	0.002181	1	1	0	0.97109	NA
1	32541278	32568270	1:32541278-32568270_TMEM39B	917	0.011996	8	7	6	0.074033	1
1	32623882	32636425	1:32623882-32636425_KPNA6	917	0.027263	7	7	5	0.30775	0
1	32645916	32653715	1:32645916-32653715_TXLNA	917	0.0054526	3	3	2	0.68265	0
1	32667609	32669947	1:32667609-32669947_CCDC28B	917	0.041439	4	4	3	1	1
1	32671298	32673527	1:32671298-32673527_IQCC	917	0.02072	15	13	9	0.54248	1
1	32674786	32678243	1:32674786-32678243_DCDC2B	917	0.06434	9	9	3	0.80375	1
1	32682030	32687470	1:32682030-32687470_TMEM234	917	0.0065431	5	5	4	1	1
1	32694178	32696628	1:32694178-32696628_EIF3I	917	0.0032715	3	2	1	0.81892	1
1	32714186	32714186	1:32714186-32714186_FAM167B	917	0.0010905	1	1	1	0.93331	NA
1	32740384	32751226	1:32740384-32751226_LCK	917	0.014177	6	6	3	0.46422	0
1	32800204	32800637	1:32800204-32800637_MARCKSL1	917	0.0043621	4	4	4	0.62154	1
1	32829237	32829619	1:32829237-32829619_TSSK3	917	0.02072	3	3	2	1	1
1	32834053	32852459	1:32834053-32852459_BSDC1	917	0.032715	14	14	9	0.37149	0
1	32936650	32950786	1:32936650-32950786_RP1-27O5.3	917	0.062159	8	8	3	0.89356	0
1	32936650	32950786	1:32936650-32950786_ZBTB8B	917	0.062159	8	8	3	0.89356	0
1	33058713	33065814	1:33058713-33065814_ZBTB8A	917	0.0076336	6	6	5	0.81178	1
1	33147405	33161431	1:33147405-33161431_SYNC	917	0.071974	16	13	6	0.4797	0
1	33231380	33237668	1:33231380-33237668_KIAA1522	917	0.13522	29	27	17	0.33964	0
1	33245774	33256789	1:33245774-33256789_YARS	917	0.0087241	5	5	3	0.034234	1
1	33291732	33318674	1:33291732-33318674_S100PBP	917	0.061069	3	3	1	0.71936	1
1	33329349	33333826	1:33329349-33333826_FNDC5	917	0.0098146	4	4	1	0.0059391	0.4
1	33360987	33363801	1:33360987-33363801_TMEM54	917	0.028353	5	5	2	0.33737	0
1	33402469	33429997	1:33402469-33429997_RNF19B	917	0.0076336	6	5	3	0.63983	0
1	33480192	33480192	1:33480192-33480192_AK2	917	0.017448	1	1	0	0.17837	NA
1	33547930	33585691	1:33547930-33585691_ADC	917	0.077426	8	7	5	0.42619	1
1	33612789	33631069	1:33612789-33631069_TRIM62	917	0.031625	8	7	5	0.35537	0
1	33760743	33760743	1:33760743-33760743_ZNF362	NA	NA	1	0	0	NA	NA
1	33794551	33841025	1:33794551-33841025_PHC2	917	0.027263	13	12	8	0.4006	0.7
1	33956643	33960898	1:33956643-33960898_ZSCAN20	917	0.070883	17	17	10	0.25276	0.6
1	33985195	34554704	1:33985195-34554704_CSMD2	917	0.1374	41	38	21	1	1
1	34330054	34330321	1:34330054-34330321_HMGB4	917	0.037077	5	4	2	0.24699	0.9
1	34662827	34677980	1:34662827-34677980_C1orf94	917	0.015267	11	9	6	0.42718	0
1	35222944	35223517	1:35222944-35223517_GJB5	917	0.019629	8	8	4	0.21397	0
1	35226950	35227625	1:35226950-35227625_GJB4	917	0.092694	16	14	7	0.89049	1
1	35250490	35250943	1:35250490-35250943_GJB3	917	0.052345	5	5	2	0.78291	0
1	35259799	35260807	1:35259799-35260807_GJA4	917	0.022901	8	7	6	0.77416	0
1	35334434	35370852	1:35334434-35370852_DLGAP3	917	0.013086	6	6	3	0.50632	0
1	35447598	35449435	1:35447598-35449435_ZMYM6NB	917	0.0054526	2	2	0	0.4976	1
1	35452986	35485096	1:35452986-35485096_ZMYM6	917	0.031625	19	18	11	0.40219	1
1	35559617	35580663	1:35559617-35580663_ZMYM1	917	0.038168	14	13	9	0.47897	1
1	35652673	35657109	1:35652673-35657109_SFPQ	917	0.0043621	3	3	2	0.49116	0
1	35824682	35884041	1:35824682-35884041_ZMYM4	917	0.056707	10	10	4	0.50461	0
1	35900679	35944780	1:35900679-35944780_KIAA0319L	917	0.044711	8	8	5	0.30798	0
1	36026368	36031130	1:36026368-36031130_NCDN	917	0.0065431	6	6	6	0.89602	1
1	36039976	36040002	1:36039976-36040002_TFAP2E	917	0.0043621	2	2	1	0.18647	1
1	36068975	36075014	1:36068975-36075014_PSMB2	917	0.0043621	2	2	1	0.1637	0
1	36181354	36181816	1:36181354-36181816_C1orf216	917	0.011996	6	6	2	0.5027	0
1	36202553	36235455	1:36202553-36235455_CLSPN	917	0.056707	24	23	17	1	1
1	36282496	36298039	1:36282496-36298039_EIF2C4	917	0.0043621	4	4	4	0.72888	1
1	36432596	36469934	1:36432596-36469934_EIF2C3	917	0.0043621	4	4	4	0.7589	1
1	36550553	36553686	1:36550553-36553686_TEKT2	917	0.067612	8	7	4	0.64522	1
1	36554644	36558884	1:36554644-36558884_ADPRHL2	917	0.014177	10	9	7	0.84075	1
1	36563308	36565773	1:36563308-36565773_COL8A2	917	0.047983	15	14	11	0.55669	0
1	36605400	36605400	1:36605400-36605400_TRAPPC3	917	0.0010905	1	1	1	0.074691	NA
1	36636740	36645267	1:36636740-36645267_MAP7D1	917	0.051254	12	11	5	1	0
1	36752433	36767212	1:36752433-36767212_THRAP3	917	0.095965	6	6	3	0.8471	1
1	36773543	36786584	1:36773543-36786584_SH3D21	917	0.031625	10	9	6	0.49261	1
1	36787913	36788252	1:36787913-36788252_FAM176B	917	0.0087241	4	4	1	0.36588	0
1	36793675	36793675	1:36793675-36793675_AL591845.1	917	0.0010905	1	1	1	0.10162	NA
1	36807378	36826912	1:36807378-36826912_STK40	917	0.0054526	6	5	5	1	1
1	36859390	36859487	1:36859390-36859487_LSM10	917	0.022901	2	2	1	0.25832	1
1	36883786	36915921	1:36883786-36915921_OSCP1	917	0.015267	7	5	3	1	1
1	36921960	36926900	1:36921960-36926900_MRPS15	917	0.002181	2	2	2	0.58199	0
1	36932035	36939061	1:36932035-36939061_CSF3R	917	0.041439	7	7	5	0.15524	1
1	37282884	37346256	1:37282884-37346256_GRIK3	917	0.06325	7	7	4	0.33663	0
1	37941222	37949136	1:37941222-37949136_ZC3H12A	917	0.02072	11	11	6	0.809	0
1	37962320	37962320	1:37962320-37962320_MEAF6	917	0.0010905	1	1	1	0.85056	NA
1	38006062	38019671	1:38006062-38019671_SNIP1	917	0.027263	5	5	4	0.44921	0
1	38023316	38027326	1:38023316-38027326_DNALI1	917	0.0076336	3	2	1	0.014645	1
1	38032482	38058363	1:38032482-38058363_GNL2	917	0.013086	8	8	5	0.30851	0
1	38078501	38082222	1:38078501-38082222_RSPO1	917	0.076336	5	5	4	0.55989	1
1	38155387	38155387	1:38155387-38155387_C1orf109	917	0.0010905	1	1	1	0.83003	NA
1	38158258	38167423	1:38158258-38167423_CDCA8	917	0.027263	4	4	3	0.30989	0
1	38181585	38227628	1:38181585-38227628_EPHA10	917	0.065431	23	19	12	0.5211	1
1	38260258	38265706	1:38260258-38265706_MANEAL	917	0.067612	7	7	4	1	1
1	38272820	38273489	1:38272820-38273489_YRDC	917	0.011996	3	3	1	0.76411	1
1	38274055	38274055	1:38274055-38274055_C1orf122	917	0.002181	1	1	0	0.36271	NA
1	38288059	38300890	1:38288059-38300890_MTF1	917	0.010905	6	6	3	0.396	0
1	38334189	38409335	1:38334189-38409335_INPP5B	917	0.094875	16	14	11	1	1
1	38453471	38453471	1:38453471-38453471_SF3A3	917	0.0010905	1	1	1	0.6959	NA
1	38463193	38464768	1:38463193-38464768_FHL3	917	0.014177	10	10	7	0.76313	1
1	38488420	38488420	1:38488420-38488420_UTP11L	917	0.0010905	1	1	1	0.057258	NA
1	39325212	39325212	1:39325212-39325212_RRAGC	917	0.0010905	1	1	1	0.45791	NA
1	39332578	39338746	1:39332578-39338746_MYCBP	917	0.0032715	3	3	3	1	0
1	39339256	39339256	1:39339256-39339256_RP5-864K19.4	NA	NA	1	0	0	NA	NA
1	39339449	39341640	1:39339449-39341640_GJA9	917	0.0098146	11	9	8	0.32232	1
1	39352271	39395078	1:39352271-39395078_RHBDL2	917	0.011996	8	7	5	0.27594	0
1	39457192	39466786	1:39457192-39466786_AKIRIN1	917	0.002181	3	2	2	0.475	0
1	39494442	39494446	1:39494442-39494446_NDUFS5	917	0.0043621	2	2	1	1	1
1	39549934	39951243	1:39549934-39951243_MACF1	917	0.26172	78	71	44	0.44215	1
1	39876692	39879517	1:39876692-39879517_KIAA0754	917	0.016358	13	13	11	0.55846	1
1	40027846	40033460	1:40027846-40033460_PABPC4	917	0.0054526	4	4	3	0.061716	0.5
1	40092321	40105231	1:40092321-40105231_HEYL	917	0.0098146	6	6	4	0.62196	0
1	40125085	40129017	1:40125085-40129017_NT5C1A	917	0.0032715	2	2	1	0.19065	1
1	40149615	40149831	1:40149615-40149831_HPCAL4	917	0.002181	2	2	2	0.64794	0
1	40226134	40226135	1:40226134-40226135_BMP8B	917	0.0032715	2	2	1	0.088871	0
1	40228236	40228262	1:40228236-40228262_PPIE	917	0.0087241	2	2	0	0.73021	1
1	40236279	40236279	1:40236279-40236279_OXCT2	917	0.0010905	1	1	0	0.27162	NA
1	40312903	40349081	1:40312903-40349081_TRIT1	917	0.0076336	3	2	1	0.4587	1
1	40363054	40366944	1:40363054-40366944_MYCL1	917	0.018539	6	6	4	0.15565	0
1	40421025	40434049	1:40421025-40434049_MFSD2A	917	0.026172	6	6	3	0.2414	1
1	40530022	40530022	1:40530022-40530022_CAP1	917	0.0010905	1	1	1	0.1	NA
1	40539851	40557075	1:40539851-40557075_PPT1	917	0.10033	6	5	4	0.061101	0.5
1	40627108	40705856	1:40627108-40705856_RLF	917	0.073064	21	17	10	0.26924	1
1	40713865	40713865	1:40713865-40713865_TMCO2	917	0.0010905	1	1	1	0.48858	NA
1	40723998	40758275	1:40723998-40758275_ZMPSTE24	917	0.0098146	8	8	7	0.50473	1
1	40766972	40782815	1:40766972-40782815_COL9A2	917	0.10469	16	12	7	0.10497	0
1	40881899	40882623	1:40881899-40882623_SMAP2	917	0.0087241	2	2	0	0.20493	1
1	40922993	40929077	1:40922993-40929077_ZNF643	917	0.067612	5	4	2	0.013587	1
1	40955228	40961421	1:40955228-40961421_ZNF642	917	0.013086	5	5	3	0.31159	0.2
1	40980559	40980826	1:40980559-40980826_DEM1	917	0.052345	5	4	0	0.4494	0
1	40998811	41013091	1:40998811-41013091_ZNF684	917	0.046892	6	6	5	0.49614	1
1	41094951	41094951	1:41094951-41094951_RIMS3	917	0.010905	1	1	0	0.51324	NA
1	41236250	41236250	1:41236250-41236250_NFYC	917	0.0032715	1	1	0	0.63468	NA
1	41249989	41304178	1:41249989-41304178_KCNQ4	917	0.034896	14	13	5	0.65156	1
1	41327282	41327773	1:41327282-41327773_CITED4	917	0.002181	2	2	2	0.87787	1
1	41463063	41463063	1:41463063-41463063_CTPS1	917	0.0054526	1	1	0	0.011211	NA
1	41481891	41486256	1:41481891-41486256_SLFNL1	917	0.10796	11	10	7	0.18571	0
1	41494305	41618318	1:41494305-41618318_SCMH1	917	0.013086	8	8	6	0.73952	1
1	41827658	41848296	1:41827658-41848296_FOXO6	917	0.0054526	5	4	3	0.77509	0
1	41945114	41950263	1:41945114-41950263_EDN2	917	0.022901	6	6	4	0.77412	0
1	41976217	42050411	1:41976217-42050411_HIVEP3	917	0.22901	54	53	35	0.0012882	0.2
1	42619152	42620424	1:42619152-42620424_GUCA2B	917	0.0043621	2	1	0	0.94905	NA
1	42645439	42693597	1:42645439-42693597_FOXJ3	917	0.027263	10	9	4	0.7967	1
1	42846621	42880562	1:42846621-42880562_RIMKLA	917	0.0065431	6	6	6	0.55675	0
1	42898843	42921652	1:42898843-42921652_ZMYND12	917	0.0032715	4	3	3	0.4552	0
1	42922379	42925500	1:42922379-42925500_PPCS	917	0.0043621	4	4	4	0.53887	0
1	42948489	43102970	1:42948489-43102970_CCDC30	917	0.026172	9	9	2	0.55929	0
1	43124933	43132241	1:43124933-43132241_PPIH	917	0.0032715	2	2	1	0.71876	0
1	43162599	43162599	1:43162599-43162599_YBX1	917	0.0010905	1	1	1	0.44169	NA
1	43200780	43204163	1:43200780-43204163_CLDN19	917	0.0087241	5	4	3	0.42388	0
1	43212424	43232562	1:43212424-43232562_LEPRE1	917	0.1494	14	12	5	0.0070309	0.1
1	43233052	43259317	1:43233052-43259317_C1orf50	917	0.0032715	3	3	3	0.55547	1
1	43296195	43308664	1:43296195-43308664_ERMAP	917	0.19302	19	19	11	0.18983	1
1	43316395	43317269	1:43316395-43317269_ZNF691	917	0.002181	2	2	2	0.86681	0
1	43392654	43396813	1:43392654-43396813_SLC2A1	917	0.098146	9	9	5	0.78829	1
1	43616470	43616470	1:43616470-43616470_FAM183A	917	0.0010905	1	1	1	0.84349	NA
1	43630460	43637157	1:43630460-43637157_EBNA1BP2	917	0.0076336	4	4	3	0.69436	1
1	43638124	43719756	1:43638124-43719756_WDR65	917	0.037077	19	18	11	0.84702	1
1	43738659	43738817	1:43738659-43738817_TMEM125	917	0.016358	4	4	1	0.50207	0
1	43748695	43748701	1:43748695-43748701_C1orf210	917	0.0076336	2	2	1	0.60241	0
1	43770949	43787301	1:43770949-43787301_TIE1	917	0.069793	15	15	8	0.64125	1
1	43803784	43818443	1:43803784-43818443_MPL	917	0.059978	9	9	4	0.10223	1
1	43824966	43828781	1:43824966-43828781_CDC20	917	0.0087241	8	8	8	0.87587	1
1	43829640	43830970	1:43829640-43830970_ELOVL1	917	0.0087241	2	2	0	0.83336	1
1	43850145	43854000	1:43850145-43854000_MED8	917	0.0076336	6	6	5	0.01232	0.2
1	43869293	43914319	1:43869293-43914319_SZT2	917	0.19956	56	54	37	0.092075	1
1	43916931	43919139	1:43916931-43919139_HYI	917	0.098146	6	6	0	0.32295	1
1	44010801	44086797	1:44010801-44086797_PTPRF	917	0.17666	25	25	14	0.45321	1
1	44126037	44156511	1:44126037-44156511_KDM4A	917	0.026172	6	5	3	0.53487	0
1	44257799	44386605	1:44257799-44386605_ST3GAL3	917	0.010905	6	5	4	0.766	1
1	44401384	44401384	1:44401384-44401384_ARTN	NA	NA	1	0	0	NA	NA
1	44415186	44432698	1:44415186-44432698_IPO13	917	0.010905	8	8	7	0.36886	0
1	44436372	44438146	1:44436372-44438146_DPH2	917	0.030534	5	5	2	0.35925	0
1	44442877	44443031	1:44442877-44443031_ATP6V0B	917	0.0087241	2	2	1	0.081182	0
1	44447413	44456112	1:44447413-44456112_B4GALT2	917	0.0043621	4	3	2	0.1982	1
1	44457383	44482799	1:44457383-44482799_SLC6A9	917	0.031625	17	16	12	0.29925	1
1	44457554	44461822	1:44457554-44461822_CCDC24	917	0.015267	7	6	5	1	1
1	44595113	44595410	1:44595113-44595410_KLF17	917	0.014177	3	1	0	0.22339	NA
1	44684093	44685926	1:44684093-44685926_DMAP1	917	0.043621	5	5	1	0.15466	1
1	44788497	44820670	1:44788497-44820670_ERI3	917	0.010905	7	7	5	0.013238	0
1	45101223	45115398	1:45101223-45115398_RNF220	917	0.0032715	3	3	3	0.81224	1
1	45120857	45140050	1:45120857-45140050_TMEM53	917	0.025082	3	3	2	0.46463	1
1	45155524	45191047	1:45155524-45191047_C1orf228	917	0.0087241	6	6	4	0.12247	1
1	45213334	45232841	1:45213334-45232841_KIF2C	917	0.041439	14	13	9	0.24383	1
1	45241537	45241537	1:45241537-45241537_SNORD55	917	0.0010905	1	1	1	0.60588	NA
1	45251347	45251347	1:45251347-45251347_BEST4	917	0.0010905	1	1	1	0.19086	NA
1	45266510	45271238	1:45266510-45271238_PLK3	917	0.023991	8	8	2	0.65087	1
1	45271932	45271932	1:45271932-45271932_TCTEX1D4	917	0.0076336	1	1	0	0.52719	NA
1	45285668	45285669	1:45285668-45285669_RNU5E-6P	917	0.002181	2	2	2	0.54555	1
1	45288110	45307563	1:45288110-45307563_PTCH2	917	0.050164	26	25	18	0.50232	0
1	45340422	45446819	1:45340422-45446819_EIF2B3	917	0.030534	9	9	3	0.29237	1
1	45469396	45476814	1:45469396-45476814_HECTD3	917	0.095965	21	21	12	0.19863	1
1	45478832	45481153	1:45478832-45481153_UROD	917	0.0065431	4	4	2	0.16033	1
1	45486413	45516860	1:45486413-45516860_ZSWIM5	917	0.0076336	4	4	3	0.16764	1
1	45793121	45793121	1:45793121-45793121_HPDL	917	0.002181	1	1	0	0.57103	NA
1	45797401	45805898	1:45797401-45805898_MUTYH	917	0.076336	16	14	9	0.0036427	0.3
1	45807170	45809253	1:45807170-45809253_TOE1	917	0.010905	4	4	2	0.75847	1
1	45810516	45813274	1:45810516-45813274_TESK2	917	0.023991	10	10	6	0.8643	0
1	45960835	45963043	1:45960835-45963043_CCDC163P	917	0.06325	4	3	1	1	0
1	45974002	45974837	1:45974002-45974837_MMACHC	917	0.016358	7	7	3	1	1
1	45980630	45981376	1:45980630-45981376_PRDX1	917	0.002181	2	2	2	0.21021	0
1	46027473	46034900	1:46027473-46034900_AKR1A1	917	0.0098146	6	6	5	1	1
1	46049849	46083252	1:46049849-46083252_NASP	917	0.089422	8	8	4	0.38001	0.7
1	46085998	46089401	1:46085998-46089401_CCDC17	917	0.097056	12	10	6	0.030724	0.4
1	46099255	46120886	1:46099255-46120886_GPBP1L1	917	0.0098146	5	5	4	0.80261	1
1	46159035	46159196	1:46159035-46159196_TMEM69	917	0.0043621	2	2	1	0.21585	1
1	46165410	46211932	1:46165410-46211932_IPP	917	0.033806	12	11	9	0.5049	1
1	46425119	46501713	1:46425119-46501713_MAST2	917	0.070883	30	27	20	0.90937	1
1	46512289	46642029	1:46512289-46642029_PIK3R3	917	0.065431	9	8	4	0.34962	1
1	46646780	46650320	1:46646780-46650320_TSPAN1	917	0.026172	5	5	3	1	1
1	46654398	46662740	1:46654398-46662740_POMGNT1	917	0.025082	16	15	10	1	0
1	46669276	46669276	1:46669276-46669276_LURAP1	917	0.0010905	1	1	1	0.72298	NA
1	46714242	46743931	1:46714242-46743931_RAD54L	917	0.027263	17	17	13	0.49351	0.7
1	46744889	46768970	1:46744889-46768970_LRRC41	917	0.031625	5	4	2	0.14971	0
1	46769448	46774783	1:46769448-46774783_UQCRH	917	0.0032715	2	2	1	0.58316	1
1	46806550	46827513	1:46806550-46827513_NSUN4	917	0.041439	12	10	8	0.11832	1
1	46870761	46879194	1:46870761-46879194_FAAH	917	0.032715	8	7	3	0.10927	0
1	46976195	46977756	1:46976195-46977756_DMBX1	917	0.0054526	3	3	2	0.80713	1
1	47014868	47015638	1:47014868-47015638_KNCN	917	0.039258	3	3	1	0.25799	1
1	47024281	47048999	1:47024281-47048999_MKNK1	917	0.017448	7	7	5	0.053804	0
1	47078600	47080741	1:47078600-47080741_MOB3C	917	0.0032715	6	3	3	0.85884	1
1	47110874	47131319	1:47110874-47131319_ATPAF1	917	0.0098146	6	5	4	0.7962	0
1	47137643	47139117	1:47137643-47139117_ATPAF1-AS1	917	0.14068	10	8	5	0.2127	1
1	47150183	47162248	1:47150183-47162248_KIAA0494	917	0.0043621	2	2	1	1	1
1	47276510	47283839	1:47276510-47283839_CYP4B1	917	0.015267	8	5	3	0.23052	0
1	47348966	47348972	1:47348966-47348972_CYP4Z2P	917	0.0098146	2	2	0	0.3243	1
1	47398508	47407042	1:47398508-47407042_CYP4A11	917	0.011996	7	7	3	0.88262	0
1	47427312	47515181	1:47427312-47515181_CYP4X1	917	0.015267	9	9	5	0.32937	1
1	47533342	47581213	1:47533342-47581213_CYP4Z1	917	0.041439	6	6	4	0.43604	0
1	47603188	47614423	1:47603188-47614423_CYP4A22	917	0.032715	11	8	3	0.64569	0
1	47650683	47655682	1:47650683-47655682_PDZK1IP1	917	0.15703	3	3	1	0.43452	0.9
1	47685459	47691520	1:47685459-47691520_TAL1	917	0.02181	4	4	2	0.86913	1
1	47716890	47770604	1:47716890-47770604_STIL	917	0.10687	23	22	16	1	0
1	47799639	47834209	1:47799639-47834209_CMPK1	NA	NA	2	0	0	NA	NA
1	47882291	47882445	1:47882291-47882445_FOXE3	917	0.002181	2	2	2	0.81538	1
1	47905231	47905231	1:47905231-47905231_FOXD2	917	0.0010905	1	1	1	0.70199	NA
1	48231632	48459890	1:48231632-48459890_TRABD2B	917	0.0032715	4	3	3	0.70219	1
1	48690406	48713135	1:48690406-48713135_SLC5A9	917	0.065431	12	11	7	0.16658	1
1	48764419	48918700	1:48764419-48918700_SPATA6	917	0.0076336	7	6	5	0.122	1
1	49000576	50317160	1:49000576-50317160_AGBL4	917	0.013086	5	5	3	0.47055	0.8
1	49202106	49242502	1:49202106-49242502_BEND5	917	0.010905	7	7	4	0.74271	1
1	50460772	50460772	1:50460772-50460772_AL645730.2	917	0.0010905	1	1	1	0.77246	NA
1	50572019	50666515	1:50572019-50666515_ELAVL4	917	0.013086	5	4	3	0.65169	1
1	50884366	50886782	1:50884366-50886782_DMRTA2	917	0.023991	8	8	5	0.6867	1
1	51121143	51425434	1:51121143-51425434_FAF1	917	0.0043621	3	3	2	0.13554	1
1	51439674	51439931	1:51439674-51439931_CDKN2C	917	0.0043621	3	3	2	0.23711	0
1	51578231	51613286	1:51578231-51613286_C1orf185	917	0.0098146	3	3	2	0.58953	1
1	51753878	51787833	1:51753878-51787833_TTC39A	917	0.049073	12	12	5	1	1
1	51826853	51984866	1:51826853-51984866_EPS15	917	0.087241	13	13	6	1	0
1	52082733	52253159	1:52082733-52253159_OSBPL9	917	0.028353	10	10	5	0.22604	0.4
1	52256199	52344227	1:52256199-52344227_NRD1	917	0.054526	12	12	8	0.46572	1
1	52399038	52399038	1:52399038-52399038_RAB3B	917	0.0010905	1	1	1	0.88393	NA
1	52498457	52499430	1:52498457-52499430_KTI12	917	0.0043621	4	3	2	0.54226	0
1	52703169	52798576	1:52703169-52798576_ZFYVE9	917	0.19084	22	22	11	0.036242	1
1	52820345	52828383	1:52820345-52828383_CC2D1B	917	0.074155	19	19	12	1	1
1	52838893	52867901	1:52838893-52867901_ORC1	917	0.017448	14	13	10	0.21322	0.2
1	52874266	52881047	1:52874266-52881047_PRPF38A	917	0.026172	5	5	2	0.61945	1
1	52891029	52991943	1:52891029-52991943_ZCCHC11	917	0.033806	19	19	17	0.66362	0
1	53068214	53074036	1:53068214-53074036_GPX7	917	0.013086	3	3	1	0.4856	0
1	53099347	53099347	1:53099347-53099347_FAM159A	917	0.002181	1	1	0	0.39456	NA
1	53153432	53163982	1:53153432-53163982_SELRC1	917	0.056707	5	5	2	0.40366	1
1	53222127	53245649	1:53222127-53245649_ZYG11B	917	0.002181	2	2	2	0.64237	0
1	53308577	53347303	1:53308577-53347303_ZYG11A	917	0.046892	13	12	5	0.69308	1
1	53370767	53373543	1:53370767-53373543_ECHDC2	917	0.0032715	2	2	1	0.19915	0
1	53413744	53453767	1:53413744-53453767_SCP2	917	0.0054526	4	4	3	0.17091	0
1	53532535	53547772	1:53532535-53547772_PODN	917	0.013086	11	8	7	0.30365	0
1	53553709	53608086	1:53553709-53608086_SLC1A7	917	0.030534	14	13	6	0.81871	1
1	53675711	53679229	1:53675711-53679229_CPT2	917	0.035987	16	13	5	1	1
1	53681699	53685968	1:53681699-53685968_C1orf123	917	0.0054526	4	3	2	0.79131	1
1	53699309	53699309	1:53699309-53699309_MAGOH	917	0.0010905	1	1	1	0.9487	NA
1	53712727	53792651	1:53712727-53792651_LRP8	917	0.083969	8	6	4	1	0
1	53925271	53927176	1:53925271-53927176_DMRTB1	917	0.052345	6	6	4	0.69796	1
1	53972347	54060472	1:53972347-54060472_GLIS1	917	0.069793	13	11	4	0.18061	0.2
1	54266390	54293774	1:54266390-54293774_TMEM48	917	0.0032715	3	3	3	0.85736	0
1	54325786	54354580	1:54325786-54354580_YIPF1	917	0.02072	7	7	2	0.15548	0
1	54370389	54375644	1:54370389-54375644_DIO1	917	0.010905	4	4	2	0.40525	1
1	54387370	54405683	1:54387370-54405683_HSPB11	917	0.002181	2	2	2	0.25043	0.6
1	54417755	54433578	1:54417755-54433578_LRRC42	917	0.017448	7	7	4	0.41217	1
1	54474676	54483085	1:54474676-54483085_LDLRAD1	917	0.078517	6	6	2	0.052916	0.6
1	54497983	54518756	1:54497983-54518756_TMEM59	917	0.013086	4	4	2	0.88329	1
1	54520049	54562085	1:54520049-54562085_TCEANC2	917	0.023991	9	9	5	0.50027	0
1	54570213	54570213	1:54570213-54570213_AL161915.1	917	0.0010905	1	1	1	0.23838	NA
1	54605278	54610164	1:54605278-54610164_CDCP2	917	0.014177	9	8	3	0.52267	1
1	54644859	54656440	1:54644859-54656440_CYB5RL	917	0.0032715	3	3	3	0.14507	0
1	54653320	54653320	1:54653320-54653320_RP11-446E24.4	917	0.0010905	1	1	1	0.57989	NA
1	54665974	54681920	1:54665974-54681920_MRPL37	917	0.011996	6	5	3	0.1156	1
1	54694505	54707891	1:54694505-54707891_SSBP3	917	0.0054526	2	2	0	0.23928	1
1	54703768	54703981	1:54703768-54703981_C1orf191	917	0.014177	6	5	2	0.57902	0
1	55014013	55073683	1:55014013-55073683_ACOT11	917	0.045802	17	13	7	1	0
1	55074945	55085608	1:55074945-55085608_FAM151A	917	0.076336	19	15	8	0.32086	0
1	55118664	55175825	1:55118664-55175825_HEATR8	917	0.12105	36	31	19	0.79856	0
1	55183290	55207181	1:55183290-55207181_TTC4	917	0.0098146	3	3	1	0.013915	1
1	55224131	55224751	1:55224131-55224751_PARS2	917	0.0087241	6	4	3	0.1643	0
1	55247240	55266797	1:55247240-55266797_TTC22	917	0.058888	11	8	6	0.1667	0
1	55271845	55307332	1:55271845-55307332_C1orf177	917	0.014177	13	9	6	0.79454	0
1	55319198	55331049	1:55319198-55331049_DHCR24	917	0.0032715	3	3	3	0.74979	1
1	55451872	55451924	1:55451872-55451924_TMEM61	917	0.058888	2	2	1	1	1
1	55464869	55474231	1:55464869-55474231_BSND	917	0.023991	7	7	5	0.87159	1
1	55505520	55529187	1:55505520-55529187_PCSK9	917	0.23555	17	16	7	0.73853	0
1	55539564	55642119	1:55539564-55642119_USP24	917	0.15158	17	16	5	0.43757	0.6
1	56989506	56990219	1:56989506-56990219_PPAP2B	917	0.0043621	3	3	2	0.73539	0
1	57158112	57173373	1:57158112-57173373_PRKAA2	917	0.02181	5	5	2	0.72772	0
1	57185840	57284949	1:57185840-57284949_C1orf168	917	0.10469	15	14	6	0.90899	1
1	57320600	57383358	1:57320600-57383358_C8A	917	0.032715	16	13	7	0.69621	0
1	57395093	57431601	1:57395093-57431601_C8B	917	0.023991	14	14	9	0.44541	0.4
1	57481047	57538009	1:57481047-57538009_DAB1	917	0.0043621	2	2	1	0.75406	1
1	58939610	59004888	1:58939610-59004888_OMA1	917	0.043621	8	5	3	0.15196	0
1	59042176	59042695	1:59042176-59042695_TACSTD2	917	0.0032715	4	3	3	0.67397	0
1	59125683	59165712	1:59125683-59165712_MYSM1	917	0.02072	15	11	5	1	0
1	59359387	59359387	1:59359387-59359387_RP4-794H19.2	917	0.0010905	1	1	1	0.35739	NA
1	59787205	60228254	1:59787205-60228254_FGGY	917	0.032715	16	15	9	0.52458	1
1	60287543	60336739	1:60287543-60336739_HOOK1	917	0.019629	14	14	10	0.68889	0
1	60359385	60392364	1:60359385-60392364_CYP2J2	917	0.033806	12	12	10	0.43678	0
1	60463366	60521058	1:60463366-60521058_C1orf87	917	0.037077	14	12	8	0.15476	1
1	61548494	61921034	1:61548494-61921034_NFIA	917	0.019629	5	5	2	0.8862	1
1	62166657	62190896	1:62166657-62190896_TM2D1	917	0.0098146	5	5	3	0.53971	1
1	62228820	62614029	1:62228820-62614029_INADL	917	0.13631	40	34	14	0.73223	0
1	62672401	62676601	1:62672401-62676601_L1TD1	917	0.087241	13	10	5	0.45568	0
1	62703977	62740606	1:62703977-62740606_KANK4	917	0.041439	23	19	15	0.45435	0.5
1	62905697	62916501	1:62905697-62916501_USP1	917	0.011996	9	9	7	0.072413	0
1	62941622	63114136	1:62941622-63114136_DOCK7	917	0.11123	20	19	15	0.90137	1
1	63063320	63069858	1:63063320-63069858_ANGPTL3	917	0.017448	9	9	7	0.37497	1
1	63282324	63307162	1:63282324-63307162_ATG4C	917	0.0076336	7	7	7	1	1
1	63788804	63789951	1:63788804-63789951_FOXD3	917	0.013086	8	8	5	0.061029	1
1	63836670	63881552	1:63836670-63881552_ALG6	917	0.0043621	5	4	4	1	1
1	63919619	63919619	1:63919619-63919619_ITGB3BP	917	0.002181	1	1	0	0.56502	NA
1	63991239	64038107	1:63991239-64038107_EFCAB7	917	0.052345	20	16	11	0.89569	0
1	64015217	64015217	1:64015217-64015217_DLEU2L	NA	NA	1	0	0	NA	NA
1	64059362	64120092	1:64059362-64120092_PGM1	917	0.022901	12	10	8	0.86723	0
1	64515507	64644518	1:64515507-64644518_ROR1	917	0.0065431	7	6	6	0.23068	0
1	64686595	64686595	1:64686595-64686595_UBE2U	917	0.002181	1	1	0	0.38525	NA
1	65045530	65045530	1:65045530-65045530_MIR4794	917	0.0010905	1	1	1	0.28304	NA
1	65068539	65157168	1:65068539-65157168_CACHD1	917	0.034896	13	13	9	0.68073	0
1	65243524	65243771	1:65243524-65243771_RAVER2	917	0.0065431	3	3	2	0.035763	0.5
1	65301101	65344751	1:65301101-65344751_JAK1	917	0.016358	10	9	6	0.45917	0
1	65690556	65690556	1:65690556-65690556_AK4	917	0.0076336	1	1	0	0.07703	NA
1	65720330	65867519	1:65720330-65867519_DNAJC6	917	0.032715	12	11	8	0.83991	1
1	66036266	66083661	1:66036266-66083661_LEPR	917	0.0065431	7	6	6	0.8485	1
1	66458669	66838314	1:66458669-66838314_PDE4B	917	0.10033	9	9	5	1	1
1	67101654	67207078	1:67101654-67207078_SGIP1	917	0.040349	15	14	10	0.095834	0.4
1	67220375	67243028	1:67220375-67243028_TCTEX1D1	917	0.0065431	9	6	6	0.65274	0
1	67263815	67266844	1:67263815-67266844_INSL5	917	0.0065431	4	4	2	0.062619	0
1	67288045	67390468	1:67288045-67390468_WDR78	917	0.029444	21	18	15	0.10092	0
1	67391914	67452140	1:67391914-67452140_MIER1	917	0.016358	9	8	4	0.884	1
1	67507941	67519561	1:67507941-67519561_SLC35D1	917	0.0043621	3	3	2	0.33337	1
1	67558756	67581127	1:67558756-67581127_C1orf141	917	0.027263	8	5	2	1	0
1	67633812	67724248	1:67633812-67724248_IL23R	917	0.057797	13	11	5	0.043259	1
1	67787428	67861617	1:67787428-67861617_IL12RB2	917	0.040349	14	13	6	0.15046	1
1	67881025	67881025	1:67881025-67881025_SERBP1	917	0.0032715	1	1	0	0.89645	NA
1	68512350	68512956	1:68512350-68512956_DIRAS3	917	0.002181	2	2	2	0.26694	0
1	68564392	68659772	1:68564392-68659772_WLS	917	0.029444	5	5	3	0.60435	0
1	68897159	68912414	1:68897159-68912414_RPE65	917	0.013086	4	4	2	0.49819	1
1	68944984	68954662	1:68944984-68954662_DEPDC1	917	0.026172	3	3	2	1	1
1	70484509	70573459	1:70484509-70573459_LRRC7	917	0.038168	9	9	6	0.59823	1
1	70614200	70654953	1:70614200-70654953_LRRC40	917	0.032715	11	11	8	0.37438	1
1	70701239	70716122	1:70701239-70716122_SRSF11	917	0.014177	3	3	2	0.57527	0
1	70758228	70819788	1:70758228-70819788_ANKRD13C	917	0.0054526	3	3	2	1	1
1	70832013	70832145	1:70832013-70832145_HHLA3	917	0.0065431	2	2	1	0.25076	0
1	70877229	70904800	1:70877229-70904800_CTH	917	0.0098146	9	8	7	0.55538	1
1	71318543	71513221	1:71318543-71513221_PTGER3	917	0.025082	9	8	4	0.070291	1
1	71530768	71544333	1:71530768-71544333_ZRANB2	917	0.011996	8	7	5	0.018107	1
1	71873145	72400797	1:71873145-72400797_NEGR1	917	0.0076336	5	5	4	0.03156	1
1	74506942	74649370	1:74506942-74649370_LRRIQ3	917	0.16903	17	15	8	0.69548	0
1	74664093	74671307	1:74664093-74671307_FPGT	917	0.013086	9	9	6	0.46347	1
1	74665458	75009607	1:74665458-75009607_FPGT-TNNI3K	917	0.20393	20	20	11	0.81123	1
1	74937828	74946656	1:74937828-74946656_LRRC53	917	0.073064	17	13	9	0.86041	0
1	75037091	75114949	1:75037091-75114949_C1orf173	917	0.087241	37	32	18	0.47586	0
1	75175886	75180322	1:75175886-75180322_CRYZ	917	0.0032715	3	2	1	0.22512	1
1	75198936	75229789	1:75198936-75229789_TYW3	917	0.027263	8	7	3	0.34004	0
1	75596410	75626500	1:75596410-75626500_LHX8	917	0.0087241	5	5	3	0.10753	0.8
1	75669441	75702732	1:75669441-75702732_SLC44A5	917	0.02072	14	14	11	0.33576	0
1	76190504	76227050	1:76190504-76227050_ACADM	917	0.013086	9	9	7	0.8248	0
1	76254884	76257975	1:76254884-76257975_RABGGTB	917	0.002181	2	2	2	0.84561	1
1	76262794	76378502	1:76262794-76378502_MSH4	917	0.1265	16	16	12	0.63944	0
1	76384659	76397972	1:76384659-76397972_ASB17	917	0.019629	7	6	4	0.5089	1
1	76540561	77094490	1:76540561-77094490_ST6GALNAC3	917	0.022901	8	7	2	0.12118	1
1	77334176	77528749	1:77334176-77528749_ST6GALNAC5	917	0.057797	10	10	6	0.73785	0
1	77558067	77685042	1:77558067-77685042_PIGK	917	0.075245	7	7	3	0.52133	1
1	77752737	78024284	1:77752737-78024284_AK5	917	0.0065431	5	4	3	0.3864	1
1	78031863	78098939	1:78031863-78098939_ZZZ3	917	0.1265	12	12	8	0.67762	0
1	78163076	78207437	1:78163076-78207437_USP33	917	0.091603	12	12	6	0.25804	1
1	78245345	78338722	1:78245345-78338722_FAM73A	917	0.02072	11	11	8	0.41638	0
1	78383293	78407883	1:78383293-78407883_NEXN	917	0.026172	14	13	10	0.069468	0.8
1	78426038	78430402	1:78426038-78430402_FUBP1	917	0.002181	3	2	2	0.00052503	0
1	78478821	78481884	1:78478821-78481884_DNAJB4	917	0.0054526	3	3	1	0.41696	0.7
1	78511960	78585086	1:78511960-78585086_GIPC2	917	0.002181	4	2	2	0.48841	0
1	78958451	79002323	1:78958451-79002323_PTGFR	917	0.031625	7	7	2	0.70735	1
1	79093647	79102786	1:79093647-79102786_IFI44L	917	0.013086	15	9	8	0.13389	0
1	79115905	79126394	1:79115905-79126394_IFI44	917	0.015267	6	5	1	0.51087	1
1	79358816	79411951	1:79358816-79411951_ELTD1	917	0.011996	10	9	8	0.4583	0.4
1	82409284	82456419	1:82409284-82456419_LPHN2	917	0.073064	15	15	10	0.79341	1
1	84348787	84417630	1:84348787-84417630_TTLL7	917	0.032715	6	6	2	0.10189	1
1	84864256	84880348	1:84864256-84880348_DNASE2B	917	0.022901	4	2	1	0.69539	0
1	84944989	84962034	1:84944989-84962034_RPF1	917	0.0087241	6	5	3	0.86198	1
1	84972099	84972099	1:84972099-84972099_SPATA1	NA	NA	1	0	0	NA	NA
1	85020803	85036316	1:85020803-85036316_CTBS	917	0.067612	7	7	2	0.36132	0.9
1	85096337	85097348	1:85096337-85097348_C1orf180	917	0.0032715	2	2	1	0.18311	0
1	85113229	85136902	1:85113229-85136902_SSX2IP	917	0.02181	7	6	4	0.54451	1
1	85279807	85331763	1:85279807-85331763_LPAR3	917	0.010905	7	7	5	0.88035	1
1	85397200	85431374	1:85397200-85431374_MCOLN2	917	0.0054526	4	4	3	1	NA
1	85484831	85511025	1:85484831-85511025_MCOLN3	917	0.041439	8	8	2	0.45834	1
1	85550362	85598619	1:85550362-85598619_WDR63	917	0.032715	10	8	3	0.70992	0
1	85624641	85666471	1:85624641-85666471_SYDE2	917	0.16794	16	13	9	0.16697	1
1	85733374	85742023	1:85733374-85742023_BCL10	917	0.013086	4	2	1	0.65532	1
1	85787140	85930680	1:85787140-85930680_DDAH1	917	0.0043621	4	4	4	0.046403	1
1	86047222	86048553	1:86047222-86048553_CYR61	917	0.0076336	4	4	3	0.62099	1
1	86119758	86173418	1:86119758-86173418_ZNHIT6	917	0.015267	7	7	4	0.2835	1
1	86196377	86622060	1:86196377-86622060_COL24A1	917	0.18648	39	32	15	0.62232	0
1	86814453	86852528	1:86814453-86852528_ODF2L	917	0.11668	15	13	6	0.17203	0.5
1	86894204	86920912	1:86894204-86920912_CLCA2	917	0.11668	14	12	4	0.0086725	0.9
1	86939130	86965709	1:86939130-86965709_CLCA1	917	0.1265	18	16	11	0.22295	0
1	87031046	87045696	1:87031046-87045696_CLCA4	917	0.080698	11	10	6	0.21225	0.1
1	87200325	87200774	1:87200325-87200774_SH3GLB1	917	0.002181	2	2	2	0.3547	0
1	87352842	87379996	1:87352842-87379996_RP4-604K5.1	917	0.022901	2	2	1	0.8	0
1	87380730	87599698	1:87380730-87599698_HS2ST1	917	0.022901	9	9	4	0.27806	0.2
1	87458769	87563514	1:87458769-87563514_RP5-1052I5.2	917	0.0098146	4	4	2	0.25822	1
1	89206904	89299069	1:89206904-89299069_PKN2	917	0.055616	13	12	8	0.21652	1
1	89325702	89325893	1:89325702-89325893_GTF2B	917	0.073064	2	2	1	0.55112	1
1	89414897	89435119	1:89414897-89435119_CCBL2	917	0.092694	7	7	3	0.56952	1
1	89449125	89449184	1:89449125-89449184_RBMXL1	917	0.0043621	3	3	2	0.66647	0
1	89473532	89486424	1:89473532-89486424_GBP3	917	0.037077	14	9	5	0.15274	0
1	89519060	89522791	1:89519060-89522791_GBP1	917	0.0043621	2	2	1	0.77192	1
1	89575934	89587609	1:89575934-89587609_GBP2	917	0.0087241	5	3	1	0.0062735	0.1
1	89598960	89637578	1:89598960-89637578_GBP7	917	0.0087241	6	5	2	0.79632	0
1	89654395	89662979	1:89654395-89662979_GBP4	917	0.078517	4	4	3	0.14146	1
1	89728432	89735213	1:89728432-89735213_GBP5	917	0.027263	12	11	8	0.08451	0.1
1	89834223	89850972	1:89834223-89850972_GBP6	917	0.070883	17	12	6	0.62465	1
1	90049474	90058573	1:90049474-90058573_LRRC8B	917	0.002181	3	2	2	0.72006	0
1	90179532	90180529	1:90179532-90180529_LRRC8C	917	0.069793	6	5	2	0.79098	1
1	90309190	90400385	1:90309190-90400385_LRRC8D	917	0.0076336	5	5	4	0.42543	0.8
1	90463705	90493229	1:90463705-90493229_ZNF326	917	0.011996	5	5	2	0.46781	0
1	91177923	91182215	1:91177923-91182215_BARHL2	917	0.0076336	5	5	3	0.63783	0
1	91403162	91447887	1:91403162-91447887_ZNF644	917	0.027263	15	15	9	0.38757	0
1	91726891	91859954	1:91726891-91859954_HFM1	917	0.055616	17	17	10	0.80587	0
1	91978669	91989853	1:91978669-91989853_CDC7	917	0.056707	5	5	0	0.68822	0
1	92149378	92327045	1:92149378-92327045_TGFBR3	917	0.11996	13	12	6	0.83782	1
1	92428328	92470855	1:92428328-92470855_BRDT	917	0.065431	14	11	7	0.86881	1
1	92495785	92511208	1:92495785-92511208_EPHX4	917	0.0054526	3	3	2	0.3632	1
1	92546180	92606733	1:92546180-92606733_BTBD8	917	0.0087241	6	6	4	0.16634	0.3
1	92633429	92649681	1:92633429-92649681_KIAA1107	917	0.078517	21	21	9	0.02274	0
1	92707870	92711143	1:92707870-92711143_C1orf146	917	0.013086	2	2	1	0.15796	0
1	92729283	92752118	1:92729283-92752118_GLMN	917	0.016358	3	3	2	0.76308	1
1	92786188	92798945	1:92786188-92798945_RPAP2	917	0.053435	3	3	0	0.57812	0
1	92945943	92945943	1:92945943-92945943_GFI1	917	0.0010905	1	1	1	0.29513	NA
1	92979125	93202147	1:92979125-93202147_EVI5	917	0.11996	12	12	6	0.098073	0.6
1	93306183	93306183	1:93306183-93306183_RPL5	917	0.0010905	1	1	1	0.20836	NA
1	93306276	93306276	1:93306276-93306276_SNORA66	917	0.0065431	1	1	0	0.42705	NA
1	93341913	93341968	1:93341913-93341968_FAM69A	917	0.0076336	2	2	1	0.46493	1
1	93584940	93602439	1:93584940-93602439_MTF2	917	0.027263	5	5	3	0.78325	0
1	93620390	93622019	1:93620390-93622019_TMED5	917	0.0065431	5	4	3	0.29204	1
1	93646160	93735920	1:93646160-93735920_CCDC18	917	0.10142	21	20	12	0.86741	1
1	93826178	93826178	1:93826178-93826178_DR1	917	0.079607	1	1	0	0.29704	NA
1	93989819	94012937	1:93989819-94012937_FNBP1L	917	0.0076336	5	5	4	0.1493	0
1	94048138	94140365	1:94048138-94140365_BCAR3	917	0.02072	10	10	8	0.11766	0
1	94335415	94343393	1:94335415-94343393_DNTTIP2	917	0.082879	13	12	9	0.85643	0
1	94354650	94360242	1:94354650-94360242_GCLM	917	0.002181	2	2	2	0.68043	0
1	94461717	94574258	1:94461717-94574258_ABCA4	917	0.29771	39	38	20	0.34756	0
1	94639609	94685903	1:94639609-94685903_ARHGAP29	917	0.06325	14	14	9	0.2239	0.4
1	94884068	94964408	1:94884068-94964408_ABCD3	917	0.02072	12	12	6	1	1
1	94996054	94998750	1:94996054-94998750_F3	917	0.025082	5	5	3	0.56219	0
1	95290149	95358029	1:95290149-95358029_SLC44A3	917	0.1036	17	17	8	1	1
1	95367242	95367669	1:95367242-95367669_CNN3	917	0.075245	2	2	1	0.13101	1
1	95448642	95530531	1:95448642-95530531_ALG14	917	0.0054526	4	4	3	0.10433	0
1	95639442	95657189	1:95639442-95657189_TMEM56	917	0.002181	2	2	2	0.034454	0
1	95699802	95710021	1:95699802-95710021_RWDD3	917	0.0032715	4	3	3	0.20427	0
1	97235330	97272441	1:97235330-97272441_PTBP2	917	0.0032715	3	3	3	0.87563	1
1	97547885	98348908	1:97547885-98348908_DPYD	917	0.12323	13	12	6	0.090894	0.5
1	98510798	98510798	1:98510798-98510798_MIR2682	917	0.0010905	1	1	1	0.55127	NA
1	99161272	99164448	1:99161272-99164448_SNX7	917	0.002181	2	2	2	0.45426	0
1	99418754	99422185	1:99418754-99422185_LPPR5	917	0.0054526	3	3	2	0.17576	1
1	99730012	99772556	1:99730012-99772556_RP4-788L13.1	917	0.053435	6	6	2	0.18002	0
1	100152282	100155425	1:100152282-100155425_PALMD	917	0.040349	9	9	6	0.093989	0
1	100174455	100214300	1:100174455-100214300_FRRS1	917	0.13195	12	12	5	0.82785	0
1	100316589	100387191	1:100316589-100387191_AGL	917	0.21047	36	32	16	0.58794	1
1	100436123	100464838	1:100436123-100464838_SLC35A3	917	0.044711	4	4	3	0.43132	1
1	100515462	100547717	1:100515462-100547717_HIAT1	917	0.032715	3	3	1	0.43422	0
1	100550937	100598299	1:100550937-100598299_SASS6	917	0.013086	6	5	4	0.6961	0
1	100598774	100613645	1:100598774-100613645_TRMT13	917	0.071974	7	7	3	0.30731	0
1	100614632	100626127	1:100614632-100626127_LRRC39	917	0.081788	9	9	5	0.16436	1
1	100672060	100715340	1:100672060-100715340_DBT	917	0.044711	6	6	3	0.32229	0.8
1	100733823	100756990	1:100733823-100756990_RTCA	917	0.015267	4	4	1	0.32621	0
1	100843167	100964928	1:100843167-100964928_CDC14A	917	0.023991	8	8	5	0.12764	1
1	101005090	101005511	1:101005090-101005511_GPR88	917	0.0010905	2	1	1	0.72679	NA
1	101186094	101194699	1:101186094-101194699_VCAM1	917	0.025082	8	7	5	0.74983	1
1	101339548	101339584	1:101339548-101339584_EXTL2	917	0.002181	2	2	2	0.42059	0
1	101362130	101387398	1:101362130-101387398_SLC30A7	917	0.0065431	4	4	3	0.87363	0
1	101458207	101479366	1:101458207-101479366_DPH5	917	0.0098146	3	3	2	0.57341	0
1	101705100	101705100	1:101705100-101705100_S1PR1	917	0.0010905	1	1	1	0.70588	NA
1	102290735	102312470	1:102290735-102312470_OLFM3	917	0.023991	5	5	1	1	1
1	103343580	103548497	1:103343580-103548497_COL11A1	917	0.079607	28	26	15	0.90511	0
1	104068733	104089651	1:104068733-104089651_RNPC3	917	0.0054526	3	3	1	0.52305	1
1	107599918	107600589	1:107599918-107600589_PRMT6	917	0.0043621	5	4	4	0.58064	0
1	107691408	108023397	1:107691408-108023397_NTNG1	917	0.02072	6	6	2	0.76329	0
1	108119007	108507344	1:108119007-108507344_VAV3	917	0.04253	17	14	8	0.3141	1
1	108690966	108742693	1:108690966-108742693_SLC25A24	917	0.0087241	7	7	6	0.65887	0
1	109103151	109167377	1:109103151-109167377_FAM102B	917	0.0032715	3	3	3	0.35785	0.6
1	109191310	109200108	1:109191310-109200108_HENMT1	917	0.0087241	4	4	3	0.64107	1
1	109241386	109242464	1:109241386-109242464_PRPF38B	917	0.0054526	5	5	5	0.19767	0
1	109261509	109273319	1:109261509-109273319_FNDC7	917	0.044711	9	6	3	0.030555	0
1	109315425	109351464	1:109315425-109351464_STXBP3	917	0.0087241	6	5	2	0.0062638	1
1	109359702	109506011	1:109359702-109506011_AKNAD1	917	0.15921	26	22	12	0.29954	1
1	109439607	109472416	1:109439607-109472416_GPSM2	917	0.056707	9	9	4	0.60848	1
1	109477348	109493031	1:109477348-109493031_CLCC1	917	0.11887	9	9	4	0.51185	1
1	109538263	109566130	1:109538263-109566130_WDR47	917	0.017448	8	8	5	0.47724	0
1	109617601	109618560	1:109617601-109618560_TAF13	917	0.0043621	3	3	2	0.36411	1
1	109649719	109655268	1:109649719-109655268_C1orf194	917	0.045802	3	3	1	0.62903	0
1	109707310	109745618	1:109707310-109745618_KIAA1324	917	0.1036	12	12	8	0.65083	1
1	109773542	109779042	1:109773542-109779042_SARS	917	0.02072	5	5	3	0.50577	0
1	109792780	109816144	1:109792780-109816144_CELSR2	917	0.26936	41	41	25	1	0
1	109823041	109824615	1:109823041-109824615_PSRC1	917	0.013086	6	6	3	1	0
1	109838870	109849514	1:109838870-109849514_MYBPHL	917	0.070883	8	8	6	1	0
1	109856686	109898077	1:109856686-109898077_SORT1	917	0.015267	7	7	4	0.22976	1
1	109952545	109952545	1:109952545-109952545_PSMA5	917	0.0010905	1	1	1	0.78862	NA
1	110019486	110022033	1:110019486-110022033_SYPL2	917	0.0054526	2	2	1	0.22615	1
1	110028709	110034035	1:110028709-110034035_ATXN7L2	917	0.0087241	6	6	5	1	1
1	110036768	110038817	1:110036768-110038817_CYB561D1	917	0.011996	9	9	6	0.37563	0
1	110050123	110050508	1:110050123-110050508_AMIGO1	917	0.0043621	4	4	4	0.90958	1
1	110085712	110086485	1:110085712-110086485_GPR61	917	0.0076336	7	7	7	0.00666	0.1
1	110091395	110134884	1:110091395-110134884_GNAI3	917	0.049073	7	7	4	0.2616	0
1	110146104	110152722	1:110146104-110152722_GNAT2	917	0.0065431	7	6	6	0.15635	0.1
1	110162894	110173384	1:110162894-110173384_AMPD2	917	0.0087241	8	7	6	0.91436	0
1	110200486	110201812	1:110200486-110201812_GSTM4	917	0.071974	6	6	2	0.15301	1
1	110212120	110212120	1:110212120-110212120_GSTM2	917	0.0076336	1	1	0	0.96402	NA
1	110257662	110260004	1:110257662-110260004_GSTM5	917	0.011996	5	4	2	0.71206	1
1	110279701	110282909	1:110279701-110282909_GSTM3	917	0.02181	6	5	3	0.3381	1
1	110293388	110301919	1:110293388-110301919_EPS8L3	917	0.10687	12	11	6	0.33423	0
1	110460008	110466675	1:110460008-110466675_CSF1	917	0.014177	11	9	7	0.20115	0.1
1	110555629	110560208	1:110555629-110560208_AHCYL1	917	0.0032715	2	2	1	0.60869	1
1	110580588	110589363	1:110580588-110589363_FAM40A	917	0.035987	6	6	3	0.5258	1
1	110603359	110613033	1:110603359-110613033_ALX3	917	0.016358	7	7	6	0.24751	1
1	110655625	110655671	1:110655625-110655671_UBL4B	917	0.0076336	4	4	3	0.61001	1
1	110709612	110709720	1:110709612-110709720_SLC6A17	917	0.002181	2	1	0	0.32511	NA
1	110754350	110775551	1:110754350-110775551_KCNC4	917	0.1385	14	13	5	0.89104	1
1	110882052	110884768	1:110882052-110884768_RBM15	917	0.050164	11	11	6	0.1556	1
1	110919716	110921937	1:110919716-110921937_SLC16A4	917	0.0076336	5	4	2	0.061263	0
1	110944165	110950439	1:110944165-110950439_HBXIP	917	0.079607	5	4	1	0.12689	0
1	110993852	110998924	1:110993852-110998924_PROK1	917	0.018539	3	3	2	1	0
1	111059908	111061302	1:111059908-111061302_KCNA10	917	0.043621	14	13	11	0.37486	0
1	111146093	111146093	1:111146093-111146093_KCNA2	917	0.0010905	1	1	1	0.79187	NA
1	111216617	111217345	1:111216617-111217345_KCNA3	917	0.0054526	5	5	4	0.54866	0
1	111434031	111440464	1:111434031-111440464_CD53	917	0.0043621	3	3	2	0.7612	0
1	111490690	111506282	1:111490690-111506282_LRIF1	917	0.075245	8	8	6	0.81606	0
1	111660892	111660892	1:111660892-111660892_DRAM2	917	0.0010905	1	1	1	0.51591	NA
1	111690382	111724894	1:111690382-111724894_CEPT1	917	0.0065431	6	6	6	0.6047	0
1	111731367	111742286	1:111731367-111742286_DENND2D	917	0.016358	5	5	1	0.74912	0
1	111772491	111784010	1:111772491-111784010_CHI3L2	917	0.016358	9	8	5	0.32448	1
1	111854859	111862952	1:111854859-111862952_CHIA	917	0.019629	16	11	6	0.701	0
1	111860551	111860551	1:111860551-111860551_RP5-1125M8.2	917	0.0043621	1	1	0	0.98313	NA
1	111893912	111893912	1:111893912-111893912_C1orf88	917	0.002181	1	1	0	0.3134	NA
1	111957097	111969719	1:111957097-111969719_OVGP1	917	0.014177	16	10	7	0.29652	0
1	111985368	111991749	1:111985368-111991749_WDR77	917	0.0087241	3	3	1	0.41077	0
1	111992468	111999312	1:111992468-111999312_ATP5F1	917	0.056707	3	3	1	0.4738	0
1	112018657	112020675	1:112018657-112020675_C1orf162	917	0.0065431	4	3	1	0.50335	1
1	112026340	112106461	1:112026340-112106461_ADORA3	917	0.057797	14	14	9	0.67359	0
1	112269615	112281819	1:112269615-112281819_FAM212B	917	0.011996	7	7	5	0.28753	0
1	112302145	112309458	1:112302145-112309458_DDX20	917	0.095965	8	7	4	0.5108	1
1	112318724	112525006	1:112318724-112525006_KCND3	917	0.0087241	7	7	6	0.61569	0
1	112533812	112533812	1:112533812-112533812_RP11-88H9.1	917	0.0010905	1	1	1	0.12073	NA
1	112997141	112999868	1:112997141-112999868_CTTNBP2NL	917	0.031625	9	9	5	0.53518	0
1	113051909	113062950	1:113051909-113062950_WNT2B	917	0.030534	6	6	4	0.75482	1
1	113068652	113159487	1:113068652-113159487_ST7L	917	0.035987	10	9	5	0.5191	1
1	113192067	113192067	1:113192067-113192067_CAPZA1	917	0.035987	1	1	0	0.93753	NA
1	113231703	113241334	1:113231703-113241334_MOV10	917	0.028353	10	10	5	0.58862	0
1	113239219	113239219	1:113239219-113239219_RP11-426L16.3	917	0.0010905	1	1	1	0.8752	NA
1	113244135	113244135	1:113244135-113244135_RHOC	917	0.002181	1	1	0	0.13103	NA
1	113252927	113255575	1:113252927-113255575_PPM1J	917	0.013086	6	6	4	1	1
1	113264896	113264896	1:113264896-113264896_FAM19A3	917	0.010905	1	1	0	0.99728	NA
1	113456546	113471854	1:113456546-113471854_SLC16A1	917	0.029444	10	9	6	0.81011	0
1	113616228	113661942	1:113616228-113661942_LRIG2	917	0.023991	11	11	7	0.21532	1
1	114123188	114196542	1:114123188-114196542_MAGI3	917	0.0087241	6	6	4	0.35853	0
1	114240921	114281424	1:114240921-114281424_PHTF1	917	0.013086	9	9	7	1	1
1	114308864	114354955	1:114308864-114354955_RSBN1	917	0.0076336	5	5	4	0.63179	1
1	114362198	114402085	1:114362198-114402085_PTPN22	917	0.026172	10	10	7	0.055905	0
1	114424453	114424453	1:114424453-114424453_BCL2L15	917	0.0010905	1	1	1	0.85056	NA
1	114437707	114447565	1:114437707-114447565_AP4B1	917	0.1036	21	19	10	0.45771	1
1	114449682	114454685	1:114449682-114454685_DCLRE1B	917	0.015267	8	8	4	0.18284	0
1	114472066	114516009	1:114472066-114516009_HIPK1	917	0.018539	12	12	11	0.23577	1
1	114522233	114523915	1:114522233-114523915_OLFML3	917	0.0065431	5	5	4	0.56804	1
1	114636415	114696318	1:114636415-114696318_SYT6	917	0.027263	9	8	5	0.62721	0
1	114944008	115006148	1:114944008-115006148_TRIM33	917	0.010905	7	6	4	0.88694	1
1	115119343	115119361	1:115119343-115119361_BCAS2	917	0.002181	2	2	2	0.074443	0.7
1	115130099	115168600	1:115130099-115168600_DENND2C	917	0.093784	28	27	19	0.91692	0
1	115215806	115238134	1:115215806-115238134_AMPD1	917	0.027263	11	11	6	0.80966	1
1	115260812	115284195	1:115260812-115284195_CSDE1	917	0.019629	8	8	7	0.22642	0
1	115316921	115319050	1:115316921-115319050_SIKE1	917	0.037077	2	2	1	0.80948	1
1	115398138	115524075	1:115398138-115524075_SYCP1	917	0.046892	7	7	3	1	0
1	115576105	115576105	1:115576105-115576105_TSHB	917	0.0010905	1	1	1	0.70771	NA
1	115593139	115601596	1:115593139-115601596_TSPAN2	917	0.002181	2	2	2	0.15233	0.6
1	115829134	115829313	1:115829134-115829313_NGF	917	0.0032715	3	2	1	0.67673	0
1	116193895	116233869	1:116193895-116233869_VANGL1	917	0.018539	11	10	7	0.39215	1
1	116283343	116310967	1:116283343-116310967_CASQ2	917	0.002181	4	1	0	0.57478	NA
1	116569580	116605507	1:116569580-116605507_SLC22A15	917	0.02072	5	5	4	1	1
1	116663644	116675909	1:116663644-116675909_MAB21L3	917	0.010905	3	3	1	0.84524	1
1	116931296	116946526	1:116931296-116946526_ATP1A1	917	0.0054526	5	5	5	0.53115	1
1	116948257	116948409	1:116948257-116948409_ATP1A1OS	917	0.010905	2	2	0	1	1
1	117041424	117041424	1:117041424-117041424_RP5-1086K13.1	917	0.0032715	1	1	0	0.74592	NA
1	117061862	117113552	1:117061862-117113552_CD58	917	0.0043621	5	4	4	0.44271	1
1	117120077	117142914	1:117120077-117142914_IGSF3	917	0.045802	11	10	4	0.32415	1
1	117248572	117249127	1:117248572-117249127_C1orf137	917	0.0054526	3	3	2	0.54702	0
1	117297280	117311214	1:117297280-117311214_CD2	917	0.026172	6	5	3	0.30088	0
1	117484420	117527427	1:117484420-117527427_PTGFRN	917	0.016358	16	14	13	0.33528	0
1	117552674	117576700	1:117552674-117576700_CD101	917	0.031625	18	16	10	0.29752	0
1	117602975	117644036	1:117602975-117644036_TTF2	917	0.037077	19	17	12	1	1
1	117654971	117664476	1:117654971-117664476_TRIM45	917	0.055616	5	4	2	0.54621	1
1	117695926	117715848	1:117695926-117715848_VTCN1	917	0.0098146	3	3	0	0.2403	0.6
1	118008993	118035768	1:118008993-118035768_MAN1A2	917	0.002181	2	2	2	0.25222	1
1	118165691	118166506	1:118165691-118166506_FAM46C	917	0.0054526	3	2	1	0.44051	0
1	118420686	118461317	1:118420686-118461317_GDAP2	917	0.030534	7	7	4	0.14941	1
1	118479450	118501621	1:118479450-118501621_WDR3	917	0.12432	10	10	5	1	1
1	118509284	118657952	1:118509284-118657952_SPAG17	917	0.058888	30	25	18	0.59604	0
1	119456780	119469188	1:119456780-119469188_TBX15	917	0.011996	5	4	2	0.60862	1
1	119575544	119619122	1:119575544-119619122_WARS2	917	0.028353	7	6	3	0.64622	1
1	119925549	119934803	1:119925549-119934803_HAO2	917	0.013086	11	10	8	0.36784	0
1	119958055	119965039	1:119958055-119965039_HSD3B2	917	0.0043621	3	3	2	0.10953	0
1	120056657	120056748	1:120056657-120056748_HSD3B1	917	0.002181	2	2	2	0.23607	0
1	120165839	120168654	1:120165839-120168654_ZNF697	917	0.0043621	5	4	4	0.01276	0.2
1	120254770	120284468	1:120254770-120284468_PHGDH	917	0.010905	10	10	10	1	1
1	120298200	120307179	1:120298200-120307179_HMGCS2	917	0.027263	9	9	7	0.8963	0
1	120341146	120341146	1:120341146-120341146_REG4	917	0.0010905	1	1	1	0.77167	NA
1	120436751	120438518	1:120436751-120438518_ADAM30	917	0.068702	12	12	8	0.46041	1
1	120457968	120529694	1:120457968-120529694_NOTCH2	917	0.1374	22	21	14	0.78116	1
1	144865736	144865736	1:144865736-144865736_RP4-791M13.4	917	0.0010905	1	1	1	0.53744	NA
1	144866601	145075762	1:144866601-145075762_PDE4DIP	917	0.37186	73	66	43	0.40248	1
1	145414790	145416878	1:145414790-145416878_HFE2	917	0.040349	7	7	5	0.36562	1
1	145438918	145440941	1:145438918-145440941_TXNIP	917	0.014177	7	7	3	0.17995	1
1	145456731	145458010	1:145456731-145458010_POLR3GL	917	0.027263	3	3	1	0.58965	1
1	145473882	145474425	1:145473882-145474425_ANKRD34A	917	0.0032715	2	2	1	0.6696	1
1	145487351	145498748	1:145487351-145498748_LIX1L	917	0.0076336	4	4	3	0.72168	0
1	145508146	145508146	1:145508146-145508146_RP11-315I20.1	917	0.026172	1	1	0	0.81654	NA
1	145515223	145515257	1:145515223-145515257_GNRHR2	917	0.0032715	2	2	1	0.62403	0
1	145516426	145522878	1:145516426-145522878_PEX11B	917	0.0087241	7	7	6	0.7427	1
1	145525100	145541806	1:145525100-145541806_ITGA10	917	0.044711	13	12	7	0.90653	1
1	145555707	145567691	1:145555707-145567691_ANKRD35	917	0.19847	31	28	17	1	0
1	145578120	145585518	1:145578120-145585518_PIAS3	917	0.02072	14	14	13	0.12489	0
1	145586868	145588922	1:145586868-145588922_NUDT17	917	0.0076336	7	7	7	0.57447	1
1	145594186	145608572	1:145594186-145608572_POLR3C	917	0.0098146	6	6	3	0.77115	0
1	145650478	145663181	1:145650478-145663181_RNF115	917	0.0087241	2	2	1	0.037992	0.2
1	145698935	145698935	1:145698935-145698935_CD160	917	0.025082	1	1	0	0.45292	NA
1	145747046	145747100	1:145747046-145747100_PDZK1	917	0.002181	2	2	2	1	1
1	146639398	146639398	1:146639398-146639398_PRKAB2	917	0.0010905	1	1	1	0.34637	NA
1	146656097	146696594	1:146656097-146696594_FMO5	917	0.040349	14	14	8	0.504	0
1	146714427	146767149	1:146714427-146767149_CHD1L	917	0.054526	21	17	9	0.1193	0
1	147086301	147095804	1:147086301-147095804_BCL9	917	0.02181	16	15	12	0.16036	1
1	147119256	147131757	1:147119256-147131757_ACP6	917	0.025082	4	4	1	1	0
1	147230478	147231311	1:147230478-147231311_GJA5	917	0.0054526	4	4	3	0.73002	1
1	147380359	147381342	1:147380359-147381342_GJA8	917	0.010905	4	4	3	0.74179	0
1	149858181	149858181	1:149858181-149858181_HIST2H2BE	917	0.0010905	1	1	1	0.70341	NA
1	149859088	149859420	1:149859088-149859420_HIST2H2AB	917	0.0043621	3	3	2	1	0
1	149871704	149871937	1:149871704-149871937_BOLA1	917	0.015267	3	3	2	0.18397	1
1	149877598	149885342	1:149877598-149885342_SV2A	917	0.0098146	6	6	4	0.00041949	0.4
1	149897725	149897725	1:149897725-149897725_SF3B4	917	0.0010905	1	1	1	0.75716	NA
1	149901679	149906413	1:149901679-149906413_MTMR11	917	0.010905	5	4	3	0.73053	0
1	149916075	149949441	1:149916075-149949441_OTUD7B	917	0.0087241	6	6	5	0.34387	1
1	150040829	150049795	1:150040829-150049795_VPS45	917	0.0087241	4	4	1	0.80571	1
1	150123132	150131516	1:150123132-150131516_PLEKHO1	917	0.0065431	6	5	4	0.15417	0
1	150199030	150199030	1:150199030-150199030_ANP32E	917	0.0010905	1	1	1	0.081853	NA
1	150233935	150236277	1:150233935-150236277_CA14	917	0.053435	7	7	3	0.61226	1
1	150238941	150238941	1:150238941-150238941_APH1A	917	0.002181	1	1	0	0.55202	NA
1	150246487	150252105	1:150246487-150252105_C1orf54	917	0.0043621	3	3	2	0.77647	1
1	150256282	150259184	1:150256282-150259184_C1orf51	917	0.089422	7	6	3	0.32544	0
1	150312959	150321686	1:150312959-150321686_PRPF3	917	0.0054526	3	3	1	0.69547	0
1	150337381	150445650	1:150337381-150445650_RPRD2	917	0.15158	16	16	9	0.0048629	0
1	150463976	150477113	1:150463976-150477113_TARS2	917	0.019629	9	9	5	0.16665	0
1	150482155	150484987	1:150482155-150484987_ECM1	917	0.0076336	7	6	5	0.38927	0
1	150522753	150532626	1:150522753-150532626_ADAMTSL4	917	0.045802	29	27	19	0.68339	1
1	150522753	150523190	1:150522753-150523190_AL356356.1	917	0.002181	2	2	2	0.38966	1
1	150533586	150533900	1:150533586-150533900_C1orf138	917	0.0010905	2	1	1	0.8117	NA
1	150550761	150551837	1:150550761-150551837_MCL1	917	0.0054526	3	3	2	0.76107	0
1	150598955	150598955	1:150598955-150598955_ENSA	917	0.0010905	1	1	1	0.5592	NA
1	150620813	150621165	1:150620813-150621165_GOLPH3L	917	0.02072	3	3	0	0.082647	0.8
1	150672619	150691954	1:150672619-150691954_HORMAD1	917	0.0043621	5	4	4	1	1
1	150727538	150737244	1:150727538-150737244_CTSS	917	0.0065431	5	4	3	0.76577	1
1	150771753	150778333	1:150771753-150778333_CTSK	917	0.002181	2	2	2	0.31099	0
1	150785741	150830939	1:150785741-150830939_ARNT	917	0.080698	6	6	5	0.49972	0
1	150900342	150935609	1:150900342-150935609_SETDB1	917	0.054526	14	14	8	0.7175	0
1	150939229	150940625	1:150939229-150940625_CERS2	917	0.002181	3	2	2	0.58027	1
1	150955878	150967142	1:150955878-150967142_ANXA9	917	0.053435	10	9	5	0.40795	1
1	150970210	150978606	1:150970210-150978606_FAM63A	917	0.0043621	5	4	4	0.47967	0
1	150999765	151006537	1:150999765-151006537_PRUNE	917	0.026172	5	4	3	0.52527	0
1	151010990	151018541	1:151010990-151018541_BNIPL	917	0.029444	8	8	6	0.61952	1
1	151020478	151021161	1:151020478-151021161_C1orf56	917	0.034896	5	5	4	0.11003	0
1	151039848	151039848	1:151039848-151039848_MLLT11	917	0.002181	1	1	0	0.16992	NA
1	151060765	151090640	1:151060765-151090640_GABPB2	917	0.033806	10	10	6	0.62844	0
1	151105061	151115082	1:151105061-151115082_SEMA6C	917	0.052345	13	12	6	1	0
1	151131537	151131631	1:151131537-151131631_TNFAIP8L2	917	0.0087241	2	2	1	1	1
1	151133450	151133450	1:151133450-151133450_LYSMD1	NA	NA	1	0	0	NA	NA
1	151139001	151141484	1:151139001-151141484_SCNM1	917	0.0043621	3	3	2	0.84188	0
1	151143006	151146938	1:151143006-151146938_TMOD4	917	0.0065431	5	5	4	0.052611	1
1	151149173	151149173	1:151149173-151149173_VPS72	917	0.0010905	1	1	1	0.41261	NA
1	151171540	151209205	1:151171540-151209205_PIP5K1A	917	0.002181	2	2	2	0.59105	1
1	151234710	151238835	1:151234710-151238835_PSMD4	917	0.0032715	2	2	1	0.36134	0
1	151252683	151252683	1:151252683-151252683_RP11-126K1.2	917	0.0054526	1	1	0	0.27052	NA
1	151259047	151263028	1:151259047-151263028_ZNF687	917	0.028353	17	16	9	0.34237	0.6
1	151271380	151288698	1:151271380-151288698_PI4KB	917	0.090513	4	4	2	0.83845	0
1	151314336	151314336	1:151314336-151314336_RP11-126K1.8	917	0.0010905	1	1	1	0.064039	NA
1	151314880	151318680	1:151314880-151318680_RFX5	917	0.0065431	6	6	6	0.14817	0.4
1	151338128	151342037	1:151338128-151342037_SELENBP1	917	0.032715	13	13	8	0.082832	0
1	151372065	151374025	1:151372065-151374025_PSMB4	917	0.0076336	4	3	1	0.31375	1
1	151377904	151378903	1:151377904-151378903_POGZ	917	0.0065431	5	5	4	0.62695	1
1	151491272	151509784	1:151491272-151509784_CGN	917	0.040349	20	19	11	0.03241	0
1	151512895	151552179	1:151512895-151552179_TUFT1	917	0.034896	8	6	2	0.2206	1
1	151534194	151534194	1:151534194-151534194_RP11-74C1.4	917	0.011996	1	1	0	0.44224	NA
1	151584937	151633309	1:151584937-151633309_SNX27	917	0.02181	2	2	1	0.46982	1
1	151682274	151682274	1:151682274-151682274_CELF3	917	0.0010905	1	1	1	0.59054	NA
1	151732586	151735948	1:151732586-151735948_MRPL9	917	0.040349	9	7	3	0.51037	1
1	151740606	151740639	1:151740606-151740639_OAZ3	917	0.0043621	3	3	2	0.70672	1
1	151740724	151740724	1:151740724-151740724_RP11-98D18.3	917	0.0010905	1	1	1	0.71523	NA
1	151747254	151755486	1:151747254-151755486_TDRKH	917	0.038168	6	6	3	0.21187	0
1	151773571	151774944	1:151773571-151774944_LINGO4	917	0.045802	13	12	6	0.62784	0
1	151785772	151804210	1:151785772-151804210_RORC	917	0.0043621	4	4	4	0.84332	1
1	151810477	151810640	1:151810477-151810640_C2CD4D	917	0.068702	4	4	3	0.68159	0
1	151820324	151824874	1:151820324-151824874_THEM5	917	0.002181	3	2	2	0.82752	0
1	151867460	151867460	1:151867460-151867460_THEM4	917	0.002181	1	1	0	0.96648	NA
1	151955788	151958598	1:151955788-151958598_S100A10	917	0.002181	2	2	2	0.43297	1
1	152057583	152060585	1:152057583-152060585_TCHHL1	917	0.017448	13	12	10	0.094798	0.3
1	152079899	152085433	1:152079899-152085433_TCHH	917	0.11123	44	41	30	0.59648	0
1	152127272	152129087	1:152127272-152129087_RPTN	917	0.010905	10	9	7	0.7559	0
1	152185638	152193851	1:152185638-152193851_HRNR	917	0.27154	31	27	15	0.41473	0
1	152275298	152287084	1:152275298-152287084_FLG	917	0.19084	27	22	10	0.15126	1
1	152323132	152331326	1:152323132-152331326_FLG2	917	0.14177	31	27	16	0.50891	1
1	152382120	152383376	1:152382120-152383376_CRNN	917	0.0076336	7	6	5	0.90226	1
1	152484126	152484245	1:152484126-152484245_LCE5A	917	0.045802	3	2	1	0.62373	1
1	152487899	152488146	1:152487899-152488146_CRCT1	917	0.0010905	2	1	1	0.63655	NA
1	152552160	152552160	1:152552160-152552160_LCE3D	917	0.019629	1	1	0	0.42811	NA
1	152681676	152681835	1:152681676-152681835_LCE4A	917	0.0043621	4	3	2	1	1
1	152692047	152692512	1:152692047-152692512_C1orf68	917	0.010905	7	4	1	0.63131	0
1	152732106	152733574	1:152732106-152733574_KPRP	917	0.092694	13	9	6	0.52457	1
1	152749091	152749173	1:152749091-152749173_LCE1F	917	0.025082	2	2	0	0.042203	1
1	152816061	152816123	1:152816061-152816123_LCE6A	917	0.002181	2	2	2	0.67968	0
1	152857164	152857164	1:152857164-152857164_SMCP	917	0.0065431	1	1	0	0.85735	NA
1	152882610	152883721	1:152882610-152883721_IVL	917	0.038168	6	4	2	0.24208	0.7
1	152944389	152944499	1:152944389-152944499_SPRR4	917	0.074155	2	2	0	0.16886	NA
1	152957887	152957957	1:152957887-152957957_SPRR1A	917	0.0010905	2	1	1	0.9352	NA
1	152975858	152975963	1:152975858-152975963_SPRR3	917	0.040349	6	4	2	1	1
1	153005036	153005036	1:153005036-153005036_SPRR1B	917	0.0010905	1	1	1	0.403	NA
1	153122372	153122372	1:153122372-153122372_SPRR2G	917	0.0032715	1	1	0	0.55083	NA
1	153177400	153177467	1:153177400-153177467_LELP1	917	0.017448	4	4	3	0.54071	0
1	153233510	153234255	1:153233510-153234255_LOR	917	0.098146	7	6	3	0.77511	0
1	153270503	153283134	1:153270503-153283134_PGLYRP3	917	0.018539	10	8	5	0.32715	0
1	153303286	153320372	1:153303286-153320372_PGLYRP4	917	0.076336	14	11	7	0.052815	0.8
1	153333197	153333264	1:153333197-153333264_S100A9	917	0.026172	3	3	2	0.71422	0
1	153346951	153346951	1:153346951-153346951_S100A12	917	0.0054526	1	1	0	0.29536	NA
1	153362927	153362927	1:153362927-153362927_S100A8	917	0.0032715	1	1	0	0.73661	NA
1	153390542	153391729	1:153390542-153391729_S100A7A	917	0.0098146	3	1	0	0.81938	NA
1	153409651	153412422	1:153409651-153412422_S100A7L2	917	0.0054526	4	4	3	0.34584	1
1	153509890	153509890	1:153509890-153509890_S100A5	NA	NA	1	0	0	NA	NA
1	153516266	153517269	1:153516266-153517269_S100A4	917	0.0076336	3	3	2	0.71768	0
1	153520235	153520954	1:153520235-153520954_S100A3	917	0.031625	2	2	0	0.65492	1
1	153534027	153536277	1:153534027-153536277_S100A2	917	0.034896	3	3	1	1	1
1	153580060	153580513	1:153580060-153580513_S100A16	917	0.0087241	2	2	0	0.63622	1
1	153587375	153588340	1:153587375-153588340_S100A14	917	0.010905	3	2	1	0.76802	1
1	153591487	153591487	1:153591487-153591487_S100A13	917	0.0010905	1	1	1	0.35901	NA
1	153600585	153604293	1:153600585-153604293_S100A1	917	0.023991	5	5	1	0.64679	0
1	153610824	153617593	1:153610824-153617593_CHTOP	917	0.0054526	4	4	3	0.24625	1
1	153631935	153633757	1:153631935-153633757_SNAPIN	917	0.002181	2	2	2	0.6534	0
1	153651589	153665681	1:153651589-153665681_NPR1	917	0.053435	15	14	8	0.82643	1
1	153733394	153745721	1:153733394-153745721_INTS3	917	0.0043621	5	5	5	0.61073	0
1	153747641	153752449	1:153747641-153752449_SLC27A3	917	0.16467	30	30	13	0.1173	0.9
1	153784321	153785874	1:153784321-153785874_GATAD2B	917	0.002181	2	2	2	0.10276	1
1	153902921	153916811	1:153902921-153916811_DENND4B	917	0.11778	14	13	9	0.7262	0
1	153920770	153926078	1:153920770-153926078_CRTC2	917	0.038168	8	7	4	0.37552	1
1	153933091	153934821	1:153933091-153934821_SLC39A1	917	0.010905	2	2	0	0.26198	1
1	153941403	153941658	1:153941403-153941658_CREB3L4	917	0.002181	3	2	2	0.49833	1
1	153947178	153947178	1:153947178-153947178_JTB	917	0.0032715	1	1	0	0.8608	NA
1	153967629	154127463	1:153967629-154127463_NUP210L	917	0.070883	15	14	9	0.052044	0
1	154145553	154145553	1:154145553-154145553_TPM3	917	0.018539	1	1	0	0.77419	NA
1	154172948	154178078	1:154172948-154178078_C1orf189	917	0.0032715	2	2	1	0.49785	0
1	154184944	154184944	1:154184944-154184944_C1orf43	917	0.0010905	1	1	1	0.10162	NA
1	154224098	154235615	1:154224098-154235615_UBAP2L	917	0.026172	8	8	7	0.14633	0.6
1	154245857	154247929	1:154245857-154247929_HAX1	917	0.023991	4	4	2	1	0
1	154293675	154295745	1:154293675-154295745_AQP10	917	0.0010905	3	1	1	0.74142	NA
1	154300628	154321581	1:154300628-154321581_ATP8B2	917	0.088332	11	11	6	0.80192	1
1	154401804	154437741	1:154401804-154437741_IL6R	917	0.018539	8	7	3	0.58617	1
1	154459120	154474279	1:154459120-154474279_SHE	917	0.027263	9	9	6	1	1
1	154480935	154519946	1:154480935-154519946_TDRD10	917	0.08615	8	7	3	0.69203	1
1	154523468	154530752	1:154523468-154530752_UBE2Q1	917	0.0087241	6	6	4	0.6324	1
1	154542076	154544572	1:154542076-154544572_CHRNB2	917	0.013086	12	12	12	0.28485	0.8
1	154557685	154575002	1:154557685-154575002_ADAR	917	0.038168	14	12	7	0.64071	1
1	154744557	154842287	1:154744557-154842287_KCNN3	917	0.0043621	4	4	4	0.077328	1
1	154898913	154904887	1:154898913-154904887_PMVK	917	0.0087241	5	5	3	0.78033	1
1	154917546	154926146	1:154917546-154926146_PBXIP1	917	0.032715	19	17	13	0.50442	0.9
1	154931583	154932156	1:154931583-154932156_PYGO2	917	0.045802	4	4	3	0.1134	0
1	154938215	154942861	1:154938215-154942861_SHC1	917	0.027263	10	9	4	0.54473	1
1	154947267	154947267	1:154947267-154947267_CKS1B	917	0.0010905	1	1	1	0.31336	NA
1	154956442	154965113	1:154956442-154965113_FLAD1	917	0.033806	8	8	3	0.78088	1
1	154966160	154966228	1:154966160-154966228_LENEP	917	0.002181	2	2	2	0.49743	1
1	154987750	154988023	1:154987750-154988023_ZBTB7B	917	0.017448	3	3	1	0.37558	0
1	154991027	155006141	1:154991027-155006141_DCST2	917	0.051254	19	18	12	0.49506	0
1	155006450	155023139	1:155006450-155023139_DCST1	917	0.097056	16	15	10	0.89143	1
1	155023929	155033265	1:155023929-155033265_ADAM15	917	0.12432	10	10	4	0.71367	0
1	155039288	155041477	1:155039288-155041477_EFNA4	917	0.0087241	4	4	2	0.3443	1
1	155057571	155058663	1:155057571-155058663_EFNA3	917	0.044711	2	2	1	0.75134	1
1	155057571	155058663	1:155057571-155058663_RP11-540D14.8	917	0.044711	2	2	1	0.75134	1
1	155100525	155106227	1:155100525-155106227_EFNA1	917	0.0054526	5	4	3	0.12636	1
1	155108783	155108783	1:155108783-155108783_SLC50A1	917	0.0010905	1	1	1	0.80616	NA
1	155112757	155112757	1:155112757-155112757_DPM3	917	0.0010905	1	1	1	0.28986	NA
1	155145752	155145752	1:155145752-155145752_KRTCAP2	917	0.0010905	1	1	1	0.58538	NA
1	155147971	155156652	1:155147971-155156652_TRIM46	917	0.0087241	8	7	6	0.0072736	0
1	155161963	155162068	1:155161963-155162068_MUC1	917	0.0032715	3	3	3	0.36921	0
1	155170711	155177615	1:155170711-155177615_THBS3	917	0.057797	8	8	6	0.82273	1
1	155178650	155181999	1:155178650-155181999_MTX1	917	0.015267	6	5	3	1	1
1	155185552	155185552	1:155185552-155185552_GBAP1	917	0.0010905	1	1	1	0.0071498	NA
1	155205568	155209836	1:155205568-155209836_GBA	917	0.0098146	7	7	6	0.53468	1
1	155217643	155224239	1:155217643-155224239_FAM189B	917	0.14395	14	12	5	0.47528	1
1	155226107	155230431	1:155226107-155230431_SCAMP3	917	0.027263	5	5	1	0.22129	0.7
1	155233062	155239428	1:155233062-155239428_CLK2	917	0.017448	3	3	2	0.27477	1
1	155252236	155258141	1:155252236-155258141_HCN3	917	0.02072	10	10	6	0.64022	1
1	155261558	155271101	1:155261558-155271101_PKLR	917	0.015267	8	8	5	0.55648	1
1	155279647	155287966	1:155279647-155287966_FDPS	917	0.0032715	3	3	3	0.89805	0
1	155291415	155291415	1:155291415-155291415_RUSC1-AS1	917	0.0010905	1	1	1	0.8041	NA
1	155291664	155300273	1:155291664-155300273_RUSC1	917	0.06434	10	10	7	0.75148	1
1	155309119	155491413	1:155309119-155491413_ASH1L	917	0.033806	17	17	12	0.56818	1
1	155582105	155582105	1:155582105-155582105_MSTO1	917	0.0010905	1	1	1	0.3177	NA
1	155629648	155658137	1:155629648-155658137_YY1AP1	917	0.025082	7	7	3	0.83764	0
1	155686827	155706834	1:155686827-155706834_DAP3	917	0.0043621	4	4	4	0.27641	1
1	155722334	155823508	1:155722334-155823508_GON4L	917	0.12105	21	19	10	0.45004	0
1	155837983	155838585	1:155837983-155838585_SYT11	917	0.0065431	5	5	4	0.26758	0.5
1	155870416	155880573	1:155870416-155880573_RIT1	NA	NA	2	0	0	NA	NA
1	155885703	155896517	1:155885703-155896517_KIAA0907	917	0.04253	4	4	2	0.29802	1
1	155911517	155912594	1:155911517-155912594_RXFP4	917	0.0098146	8	7	5	0.8891	1
1	155920231	155936221	1:155920231-155936221_ARHGEF2	917	0.010905	4	4	3	1	1
1	155979344	155989885	1:155979344-155989885_SSR2	917	0.0098146	5	5	2	0.00081817	0.1
1	156006854	156021630	1:156006854-156021630_UBQLN4	917	0.0054526	5	5	5	0.4108	1
1	156035813	156039460	1:156035813-156039460_RAB25	917	0.0087241	3	3	1	0.72651	0
1	156046508	156051714	1:156046508-156051714_MEX3A	917	0.0065431	5	5	4	0.75148	0
1	156099669	156106135	1:156099669-156106135_LMNA	917	0.039258	3	3	2	0.0021861	1
1	156124339	156146705	1:156124339-156146705_SEMA4A	917	0.0098146	8	7	6	0.2623	1
1	156169877	156169877	1:156169877-156169877_SLC25A44	917	0.0010905	1	1	1	0.86897	NA
1	156202173	156212578	1:156202173-156212578_PMF1	917	0.029444	7	5	1	0.64088	0
1	156202173	156212578	1:156202173-156212578_RP11-54H19.8	917	0.029444	6	5	1	0.64088	0
1	156212567	156212942	1:156212567-156212942_BGLAP	917	0.016358	3	3	2	0.80507	0
1	156213701	156215582	1:156213701-156215582_PAQR6	917	0.018539	11	10	7	0.91514	1
1	156221209	156243215	1:156221209-156243215_SMG5	917	0.080698	16	16	8	0.41991	1
1	156255108	156261356	1:156255108-156261356_TMEM79	917	0.058888	15	14	10	0.23535	0
1	156262865	156264648	1:156262865-156264648_C1orf85	917	0.06434	9	7	5	0.85639	1
1	156268575	156268785	1:156268575-156268785_VHLL	917	0.0032715	2	2	1	0.48367	1
1	156280971	156305686	1:156280971-156305686_CCT3	917	0.023991	10	9	5	0.1975	1
1	156316594	156316673	1:156316594-156316673_TSACC	917	0.0076336	2	2	1	0.70449	0
1	156339149	156352636	1:156339149-156352636_RHBG	917	0.12214	16	13	5	0.51399	0
1	156377704	156384525	1:156377704-156384525_C1orf61	917	0.0032715	2	2	1	0.45778	0
1	156437874	156450503	1:156437874-156450503_MEF2D	917	0.050164	6	6	3	0.46105	1
1	156496297	156536300	1:156496297-156536300_IQGAP3	917	0.15921	28	26	12	0.83673	1
1	156551257	156555764	1:156551257-156555764_TTC24	917	0.078517	10	9	3	0.71923	1
1	156561651	156563813	1:156561651-156563813_APOA1BP	917	0.052345	9	9	3	0.23307	0
1	156565106	156571216	1:156565106-156571216_GPATCH4	917	0.15158	12	12	5	0.29257	1
1	156616673	156628885	1:156616673-156628885_BCAN	917	0.068702	17	16	11	0.54301	0
1	156639190	156646306	1:156639190-156646306_NES	917	0.087241	21	17	11	0.7379	0
1	156669821	156670351	1:156669821-156670351_CRABP2	917	0.002181	2	2	2	0.38353	1
1	156693206	156697056	1:156693206-156697056_ISG20L2	917	0.0032715	3	2	1	0.81523	1
1	156698898	156705619	1:156698898-156705619_RRNAD1	917	0.017448	8	8	5	1	0
1	156707433	156708315	1:156707433-156708315_MRPL24	917	0.011996	3	3	2	0.65271	1
1	156713558	156721861	1:156713558-156721861_HDGF	917	0.016358	7	6	3	0.1407	1
1	156737613	156756944	1:156737613-156756944_PRCC	917	0.017448	8	7	5	0.37391	0.6
1	156779117	156784982	1:156779117-156784982_SH2D2A	917	0.0054526	5	4	3	0.47003	0
1	156810805	156823922	1:156810805-156823922_INSRR	917	0.030534	22	21	16	0.58036	1
1	156830818	156849800	1:156830818-156849800_NTRK1	917	0.034896	14	14	10	0.20242	1
1	156875216	156884577	1:156875216-156884577_PEAR1	917	0.06434	22	19	10	0.42673	1
1	156890636	156902681	1:156890636-156902681_LRRC71	917	0.040349	14	12	5	0.84301	1
1	156905824	156948078	1:156905824-156948078_ARHGEF11	917	0.032715	22	20	16	0.41554	0
1	157062631	157069261	1:157062631-157069261_ETV3L	917	0.010905	5	4	2	0.5949	0
1	157094995	157095211	1:157094995-157095211_ETV3	917	0.0043621	2	2	0	0.2169	1
1	157485561	157516878	1:157485561-157516878_FCRL5	917	0.04253	16	12	6	0.17971	1
1	157545384	157566136	1:157545384-157566136_FCRL4	917	0.056707	8	7	2	0.11719	1
1	157648543	157670381	1:157648543-157670381_FCRL3	917	0.095965	17	13	4	0.43185	0
1	157738446	157739887	1:157738446-157739887_FCRL2	917	0.0054526	4	4	3	0.22262	1
1	157769869	157776898	1:157769869-157776898_FCRL1	917	0.019629	8	8	6	0.62246	1
1	157804226	157805650	1:157804226-157805650_CD5L	917	0.0032715	3	2	1	0.84029	0
1	158045899	158064804	1:158045899-158064804_KIRREL	917	0.025082	13	12	10	0.86199	0
1	158151902	158153792	1:158151902-158153792_CD1D	917	0.013086	3	3	1	0.41095	1
1	158225019	158227297	1:158225019-158227297_CD1A	917	0.0065431	6	5	4	0.083182	0
1	158259877	158263011	1:158259877-158263011_CD1C	917	0.1036	6	6	3	1	1
1	158299279	158300769	1:158299279-158300769_CD1B	917	0.0076336	6	6	5	0.18707	0.2
1	158324406	158326661	1:158324406-158326661_CD1E	917	0.025082	10	9	4	0.0247	1
1	158368535	158369108	1:158368535-158369108_OR10T2	917	0.0087241	9	4	2	0.34308	0
1	158390241	158390650	1:158390241-158390650_OR10K2	917	0.0098146	4	4	2	0.37412	0
1	158435607	158436344	1:158435607-158436344_OR10K1	917	0.0043621	2	2	0	0.56834	1
1	158450059	158450605	1:158450059-158450605_OR10R2	917	0.070883	10	7	3	0.63326	0
1	158517127	158517646	1:158517127-158517646_OR6Y1	917	0.0065431	6	5	4	0.075458	0
1	158532460	158533225	1:158532460-158533225_OR6P1	917	0.027263	6	6	3	0.79209	1
1	158548731	158549511	1:158548731-158549511_OR10X1	917	0.010905	8	6	4	0.64958	0
1	158576727	158577142	1:158576727-158577142_OR10Z1	917	0.014177	8	7	3	0.74836	1
1	158581119	158654938	1:158581119-158654938_SPTA1	917	0.10578	35	32	18	0.87292	0
1	158669470	158670397	1:158669470-158670397_OR6K2	917	0.016358	6	5	3	0.52871	0
1	158686987	158687896	1:158686987-158687896_OR6K3	917	0.018539	6	3	2	0.22566	1
1	158724606	158725363	1:158724606-158725363_OR6K6	917	0.065431	9	8	5	0.38124	1
1	158735555	158736458	1:158735555-158736458_OR6N1	917	0.038168	15	10	5	0.0076961	0.1
1	158746613	158747397	1:158746613-158747397_OR6N2	917	0.027263	7	5	4	0.71019	1
1	158812166	158817618	1:158812166-158817618_MNDA	917	0.10469	5	5	0	0.26387	0
1	158908981	158943468	1:158908981-158943468_PYHIN1	917	0.022901	9	9	4	0.38766	1
1	158985706	159024668	1:158985706-159024668_IFI16	917	0.0098146	7	3	2	0.042066	1
1	159033320	159043229	1:159033320-159043229_AIM2	917	0.0076336	5	4	3	0.0013799	0.1
1	159159639	159163686	1:159159639-159163686_CADM3	917	0.002181	2	2	2	1	1
1	159175318	159176286	1:159175318-159176286_DARC	917	0.0076336	8	6	5	0.30514	0
1	159273820	159277708	1:159273820-159277708_FCER1A	917	0.06325	9	8	5	0.11741	0
1	159283494	159284354	1:159283494-159284354_OR10J3	917	0.035987	9	7	5	0.36155	0
1	159409553	159410340	1:159409553-159410340_OR10J1	917	0.022901	7	4	2	0.36682	0
1	159505040	159505762	1:159505040-159505762_OR10J5	917	0.037077	4	4	2	0.084173	0
1	159557996	159558245	1:159557996-159558245_APCS	917	0.0032715	3	3	3	0.59766	0
1	159683347	159683797	1:159683347-159683797_CRP	917	0.0032715	3	3	3	0.41672	0
1	159750966	159752051	1:159750966-159752051_DUSP23	917	0.0087241	5	5	3	0.10162	0
1	159779365	159785425	1:159779365-159785425_FCRL6	917	0.045802	9	7	5	0.38463	0.6
1	159799650	159803076	1:159799650-159803076_SLAMF8	917	0.11559	14	13	6	0.53224	1
1	159810533	159825026	1:159810533-159825026_C1orf204	917	0.076336	5	5	2	0.40563	1
1	159824602	159827907	1:159824602-159827907_VSIG8	917	0.0098146	4	4	2	0.58384	0
1	159828662	159842768	1:159828662-159842768_RP11-190A12.7	917	0.0032715	2	2	1	0.26151	1
1	159842768	159863056	1:159842768-159863056_CCDC19	917	0.034896	11	10	6	0.55461	0
1	159888645	159890266	1:159888645-159890266_TAGLN2	917	0.026172	4	4	2	0.080591	1
1	159897218	159912858	1:159897218-159912858_IGSF9	917	0.037077	16	16	11	1	1
1	159921542	159923260	1:159921542-159923260_SLAMF9	917	0.0054526	3	3	2	0.53053	0
1	160000261	160001426	1:160000261-160001426_PIGM	917	0.0065431	5	4	3	0.39992	1
1	160011281	160011805	1:160011281-160011805_KCNJ10	917	0.054526	3	3	1	1	0
1	160054425	160054425	1:160054425-160054425_KCNJ9	917	0.0010905	1	1	1	0.955	NA
1	160061617	160065004	1:160061617-160065004_IGSF8	917	0.030534	13	13	8	0.27244	0
1	160091015	160109763	1:160091015-160109763_ATP1A2	917	0.035987	8	8	4	0.20267	1
1	160121869	160151514	1:160121869-160151514_ATP1A4	917	0.047983	22	19	13	0.77141	1
1	160160543	160171071	1:160160543-160171071_CASQ1	917	0.014177	7	6	5	1	1
1	160178425	160178426	1:160178425-160178426_PEA15	917	0.002181	2	2	2	0.38172	1
1	160194229	160251822	1:160194229-160251822_DCAF8	917	0.0054526	5	5	5	0.51229	0
1	160194229	160251822	1:160194229-160251822_RP11-574F21.3	917	0.0054526	5	5	5	0.51229	0
1	160249643	160252749	1:160249643-160252749_PEX19	917	0.0043621	4	4	4	0.17368	1
1	160260301	160302298	1:160260301-160302298_COPA	917	0.11778	10	10	5	0.32559	0.5
1	160319922	160327942	1:160319922-160327942_NCSTN	917	0.0065431	5	5	4	0.91357	1
1	160340646	160340831	1:160340646-160340831_NHLH1	917	0.0054526	2	2	1	0.8044	0
1	160390289	160390886	1:160390289-160390886_VANGL2	917	0.0054526	4	4	3	0.38688	1
1	160461084	160461186	1:160461084-160461186_SLAMF6	917	0.0010905	2	1	1	0.12081	NA
1	160520804	160535515	1:160520804-160535515_CD84	917	0.02181	4	4	1	0.2229	1
1	160580549	160607007	1:160580549-160607007_SLAMF1	917	0.0065431	4	4	2	0.099491	0
1	160648879	160654913	1:160648879-160654913_CD48	917	0.069793	8	8	5	1	0
1	160718037	160722007	1:160718037-160722007_SLAMF7	917	0.016358	7	6	4	0.12219	0.4
1	160769579	160794029	1:160769579-160794029_LY9	917	0.034896	20	19	12	0.27436	0
1	160802314	160811258	1:160802314-160811258_CD244	917	0.046892	4	4	3	0.37368	0
1	160846462	160851977	1:160846462-160851977_ITLN1	917	0.017448	7	5	3	0.70122	1
1	160914970	160921088	1:160914970-160921088_ITLN2	917	0.062159	9	8	7	0.34282	0
1	160969771	160990906	1:160969771-160990906_F11R	917	0.0076336	5	3	2	0.18004	1
1	161011209	161012659	1:161011209-161012659_USF1	917	0.0065431	2	2	0	0.63448	0
1	161017594	161029474	1:161017594-161029474_ARHGAP30	917	0.029444	18	17	11	0.27626	1
1	161042467	161049662	1:161042467-161049662_PVRL4	917	0.002181	3	2	2	0.45926	1
1	161068428	161069929	1:161068428-161069929_KLHDC9	917	0.015267	8	6	4	1	1
1	161087781	161087781	1:161087781-161087781_PFDN2	917	0.0010905	1	1	1	0.17112	NA
1	161088583	161090523	1:161088583-161090523_NIT1	917	0.0076336	6	5	4	0.36837	1
1	161092316	161094248	1:161092316-161094248_DEDD	917	0.022901	5	5	2	0.81922	0
1	161123807	161127099	1:161123807-161127099_UFC1	917	0.0043621	3	3	2	0.51593	1
1	161130579	161133976	1:161130579-161133976_USP21	917	0.037077	5	5	3	0.81832	1
1	161137245	161140858	1:161137245-161140858_PPOX	917	0.011996	7	6	3	0.57032	0
1	161141619	161144856	1:161141619-161144856_B4GALT3	917	0.0098146	5	5	4	0.313	0
1	161161097	161168270	1:161161097-161168270_ADAMTS4	917	0.053435	19	17	9	0.11408	0
1	161176217	161183500	1:161176217-161183500_NDUFS2	917	0.056707	4	4	1	0.41208	0
1	161188053	161188053	1:161188053-161188053_FCER1G	917	0.0010905	1	1	1	0.80822	NA
1	161196323	161198836	1:161196323-161198836_TOMM40L	917	0.0087241	3	3	2	0.706	1
1	161199612	161206269	1:161199612-161206269_NR1I3	917	0.026172	9	9	5	1	NA
1	161254177	161254177	1:161254177-161254177_PCP4L1	917	0.002181	1	1	0	0.49916	NA
1	161276171	161276212	1:161276171-161276212_MPZ	917	0.002181	2	2	2	0.82199	1
1	161293415	161293415	1:161293415-161293415_SDHC	917	0.0010905	1	1	1	0.74309	NA
1	161334874	161335344	1:161334874-161335344_C1orf192	917	0.010905	2	2	1	0.62259	1
1	161475297	161475297	1:161475297-161475297_FCGR2A	917	0.0010905	1	1	1	0.51601	NA
1	161496333	161496342	1:161496333-161496342_HSPA6	917	0.002181	2	2	2	0.23296	0
1	161519616	161519616	1:161519616-161519616_FCGR3A	917	0.0010905	1	1	1	0.40785	NA
1	161565402	161565402	1:161565402-161565402_FCGR2C	917	0.0010905	1	1	1	0.70341	NA
1	161647335	161647335	1:161647335-161647335_FCGR2B	917	0.0010905	1	1	1	0.90847	NA
1	161680258	161683136	1:161680258-161683136_FCRLA	917	0.033806	10	7	5	0.13334	0
1	161693157	161697319	1:161693157-161697319_FCRLB	917	0.032715	8	6	3	0.08532	1
1	161719697	161726727	1:161719697-161726727_DUSP12	917	0.011996	7	7	5	1	1
1	161751741	161882176	1:161751741-161882176_ATF6	917	0.038168	9	6	3	0.25166	0
1	161953527	161993192	1:161953527-161993192_OLFML2B	917	0.080698	16	14	9	0.86808	0
1	162313709	162337049	1:162313709-162337049_NOS1AP	917	0.0098146	4	4	3	0.33612	1
1	162344364	162346511	1:162344364-162346511_C1orf111	917	0.0065431	3	3	1	0.69979	0
1	162351741	162353412	1:162351741-162353412_C1orf226	917	0.040349	4	4	0	0.6424	1
1	162351741	162351776	1:162351741-162351776_RP11-565P22.6	917	0.0043621	2	2	0	0.13509	0
1	162367093	162381765	1:162367093-162381765_SH2D1B	917	0.0032715	4	3	3	0.28723	1
1	162467984	162470033	1:162467984-162470033_UHMK1	917	0.0043621	3	3	2	0.023326	1
1	162535934	162560252	1:162535934-162560252_UAP1	917	0.035987	6	6	3	0.15271	0
1	162729651	162750028	1:162729651-162750028_DDR2	917	0.014177	3	3	1	1	1
1	162760622	162773263	1:162760622-162773263_HSD17B7	917	0.093784	3	3	1	0.34824	0
1	162824880	162829449	1:162824880-162829449_C1orf110	917	0.0065431	4	4	3	0.62085	0
1	163039252	163044147	1:163039252-163044147_RGS4	917	0.030534	5	5	2	0.25351	0
1	163117215	163172574	1:163117215-163172574_RGS5	917	0.055616	4	4	3	1	1
1	163295945	163325170	1:163295945-163325170_NUF2	917	0.027263	9	8	6	0.37042	1
1	164529120	164818635	1:164529120-164818635_PBX1	917	0.002181	3	2	2	1	1
1	165177374	165322506	1:165177374-165322506_LMX1A	917	0.014177	7	7	4	1	1
1	165376043	165378891	1:165376043-165378891_RXRG	917	0.0010905	2	1	1	0.81212	NA
1	165514014	165533009	1:165514014-165533009_LRRC52	917	0.033806	2	2	0	0.37234	0
1	165601466	165619080	1:165601466-165619080_MGST3	917	0.044711	3	3	1	0.071704	1
1	165634297	165667743	1:165634297-165667743_ALDH9A1	917	0.050164	13	13	8	0.21004	0
1	165859495	165859550	1:165859495-165859550_UCK2	917	0.0076336	3	3	2	0.66832	1
1	166039602	166039602	1:166039602-166039602_FAM78B	917	0.0010905	1	1	1	0.68213	NA
1	166591267	166591271	1:166591267-166591271_FMO9P	917	0.0010905	2	1	1	0.98875	NA
1	166826892	166833123	1:166826892-166833123_TADA1	917	0.0087241	7	6	4	0.259	1
1	166890294	166944483	1:166890294-166944483_ILDR2	917	0.014177	5	5	3	1	1
1	166958710	166985470	1:166958710-166985470_MAEL	917	0.0065431	4	3	2	0.4464	1
1	167023599	167038309	1:167023599-167038309_GPA33	917	0.013086	4	4	1	0.5265	1
1	167064091	167097768	1:167064091-167097768_DUSP27	917	0.066521	25	19	8	0.42075	1
1	167301722	167384979	1:167301722-167384979_POU2F1	917	0.0087241	5	5	4	0.58703	0
1	167403320	167410010	1:167403320-167410010_CD247	917	0.054526	3	3	1	0.25865	1
1	167515461	167522956	1:167515461-167522956_CREG1	917	0.014177	5	5	2	0.7218	1
1	167599645	167599645	1:167599645-167599645_RP3-455J7.4	917	0.027263	1	1	0	0.50745	NA
1	167653186	167666945	1:167653186-167666945_RCSD1	917	0.033806	8	8	6	0.70846	0
1	167734930	167734972	1:167734930-167734972_MPZL1	917	0.0032715	3	3	3	0.083201	0.9
1	167780071	167865921	1:167780071-167865921_ADCY10	917	0.075245	17	17	6	0.75948	0
1	167905028	167905028	1:167905028-167905028_MPC2	NA	NA	1	0	0	NA	NA
1	167973921	168014293	1:167973921-168014293_DCAF6	917	0.0098146	9	8	7	0.079365	0
1	168054168	168054258	1:168054168-168054258_AL033532.1	917	0.0043621	4	4	4	0.90125	1
1	168054833	168105600	1:168054833-168105600_GPR161	917	0.014177	9	9	6	0.64544	1
1	168160619	168165788	1:168160619-168165788_TIPRL	917	0.0076336	2	2	1	0.18621	1
1	168200831	168200831	1:168200831-168200831_SFT2D2	917	0.0065431	1	1	0	0.18102	NA
1	168216100	168216230	1:168216100-168216230_ANKRD36BP1	917	0.002181	2	2	2	1	1
1	168250438	168282058	1:168250438-168282058_TBX19	917	0.010905	9	9	8	0.18141	1
1	168549422	168549422	1:168549422-168549422_XCL1	NA	NA	1	0	0	NA	NA
1	168670331	168698397	1:168670331-168698397_DPT	917	0.047983	5	5	2	0.23772	1
1	169102036	169293743	1:169102036-169293743_NME7	917	0.0098146	6	6	4	0.3826	0.5
1	169338774	169356389	1:169338774-169356389_BLZF1	917	0.0098146	8	7	5	0.32727	0.8
1	169364358	169394083	1:169364358-169394083_C1orf114	917	0.050164	10	9	4	0.45305	1
1	169435142	169454820	1:169435142-169454820_SLC19A2	917	0.052345	11	11	9	0.89173	0
1	169483561	169541546	1:169483561-169541546_F5	917	0.15703	34	27	17	1	1
1	169560693	169586654	1:169560693-169586654_SELP	917	0.06434	14	13	6	0.44909	0
1	169673838	169677921	1:169673838-169677921_SELL	917	0.011996	4	3	2	0.76608	0
1	169694867	169702803	1:169694867-169702803_SELE	917	0.087241	14	12	6	0.040743	1
1	169762046	169763042	1:169762046-169763042_METTL18	917	0.022901	7	6	3	0.80704	1
1	169768080	169822097	1:169768080-169822097_C1orf112	917	0.12105	15	14	8	0.13278	0.8
1	169823662	169838174	1:169823662-169838174_SCYL3	917	0.070883	6	5	3	0.1123	0
1	169890857	170015873	1:169890857-170015873_KIFAP3	917	0.02072	12	12	7	0.1943	1
1	170115259	170136672	1:170115259-170136672_METTL11B	917	0.034896	4	3	1	0.74179	0
1	170501414	170521376	1:170501414-170521376_GORAB	917	0.010905	9	8	6	0.12311	0.5
1	170927596	170993845	1:170927596-170993845_C1orf129	917	0.041439	12	11	4	0.041715	0.3
1	171061921	171086547	1:171061921-171086547_FMO3	917	0.040349	13	10	6	1	0
1	171116760	171130351	1:171116760-171130351_FMO6P	917	0.028353	10	7	4	0.73289	1
1	171154959	171178072	1:171154959-171178072_FMO2	917	0.06434	12	9	6	0.89608	1
1	171227216	171254567	1:171227216-171254567_FMO1	917	0.031625	15	14	10	0.39678	1
1	171289100	171310970	1:171289100-171310970_FMO4	917	0.031625	12	12	8	0.62129	0
1	171484990	171560846	1:171484990-171560846_PRRC2C	917	0.068702	38	34	24	0.72736	0
1	171605139	171621718	1:171605139-171621718_MYOC	917	0.061069	14	13	6	0.0043626	0.1
1	171678825	171707536	1:171678825-171707536_VAMP4	917	0.028353	4	3	2	0.41897	1
1	171752938	171763556	1:171752938-171763556_METTL13	917	0.031625	7	6	3	0.71636	1
1	171956852	172292473	1:171956852-172292473_DNM3	917	0.014177	9	9	6	0.31132	0
1	172410967	172411333	1:172410967-172411333_PIGC	917	0.0065431	4	3	2	0.59649	0
1	172414303	172431348	1:172414303-172431348_C1orf105	917	0.0043621	3	3	2	0.26867	0
1	172501617	172579206	1:172501617-172579206_SUCO	917	0.030534	20	18	13	0.26668	0
1	172628412	172629238	1:172628412-172629238_FASLG	917	0.011996	3	3	1	0.51158	1
1	173010544	173020041	1:173010544-173020041_TNFSF18	917	0.018539	7	7	3	0.45457	0
1	173157674	173157674	1:173157674-173157674_TNFSF4	917	0.0010905	1	1	1	0.58835	NA
1	173446553	173455516	1:173446553-173455516_PRDX6	917	0.0032715	3	3	3	0.043494	0.2
1	173478720	173556912	1:173478720-173556912_SLC9C2	917	0.02181	15	14	11	0.072212	0.4
1	173579285	173628397	1:173579285-173628397_ANKRD45	917	0.014177	8	8	5	1	0
1	173735429	173735429	1:173735429-173735429_KLHL20	917	0.0010905	1	1	1	0.099345	NA
1	173772223	173775721	1:173772223-173775721_CENPL	917	0.059978	4	4	1	0.41564	0
1	173797503	173825823	1:173797503-173825823_DARS2	917	0.025082	9	9	6	0.8708	1
1	173833358	173833358	1:173833358-173833358_SNORD81	917	0.0010905	1	1	1	0.7693	NA
1	173839935	173855209	1:173839935-173855209_ZBTB37	917	0.0098146	8	8	6	0.83343	1
1	173878905	173883893	1:173878905-173883893_SERPINC1	917	0.011996	6	6	3	0.76908	1
1	173912623	173934046	1:173912623-173934046_RC3H1	917	0.010905	6	6	2	0.56491	1
1	174190216	174957901	1:174190216-174957901_RABGAP1L	917	0.040349	19	18	13	0.046171	0
1	174417346	174418138	1:174417346-174418138_GPR52	917	0.0087241	3	3	2	0.29403	0
1	174973885	174973940	1:174973885-174973940_CACYBP	917	0.0032715	2	2	1	0.24688	1
1	174983887	174983914	1:174983887-174983914_MRPS14	917	0.019629	2	2	1	0.2023	1
1	175046612	175113624	1:175046612-175113624_TNN	917	0.046892	21	17	8	0.51319	0.5
1	175129917	175130119	1:175129917-175130119_KIAA0040	917	0.040349	3	3	1	0.46066	0
1	175292527	175375802	1:175292527-175375802_TNR	917	0.052345	26	24	15	0.86886	1
1	175958558	176176084	1:175958558-176176084_RFWD2	917	0.0065431	5	4	2	0.44897	0
1	176525672	176762710	1:176525672-176762710_PAPPA2	917	0.06325	22	22	15	0.53623	1
1	176826778	177133579	1:176826778-177133579_ASTN1	917	0.13304	29	27	15	0.48614	0
1	177225141	177250573	1:177225141-177250573_FAM5B	917	0.050164	10	9	6	0.66923	0
1	177899730	177936996	1:177899730-177936996_SEC16B	917	0.15812	26	20	9	0.20448	0
1	178063710	178442223	1:178063710-178442223_RASAL2	917	0.058888	19	19	11	0.3458	0
1	178483231	178500678	1:178483231-178500678_TEX35	917	0.038168	12	10	4	0.62912	0
1	178514622	178514878	1:178514622-178514878_AL513013.1	917	0.014177	4	3	2	0.56678	1
1	178646884	178646884	1:178646884-178646884_MIR4424	NA	NA	1	0	0	NA	NA
1	178777231	178861387	1:178777231-178861387_RALGPS2	917	0.016358	2	2	1	0.8162	0
1	178820362	178834695	1:178820362-178834695_ANGPTL1	917	0.015267	9	9	5	0.3157	0
1	179023732	179033214	1:179023732-179033214_FAM20B	917	0.002181	2	2	2	0.47966	1
1	179051300	179064321	1:179051300-179064321_TOR3A	917	0.035987	11	10	5	0.45868	0
1	179077010	179112179	1:179077010-179112179_ABL2	917	0.066521	10	10	7	0.51487	0
1	179292566	179320578	1:179292566-179320578_SOAT1	917	0.011996	8	7	5	0.54465	1
1	179338081	179504040	1:179338081-179504040_AXDND1	917	0.13631	21	20	9	0.54382	0
1	179520495	179544912	1:179520495-179544912_NPHS2	917	0.0054526	3	3	2	0.6839	1
1	179561901	179638340	1:179561901-179638340_TDRD5	917	0.08615	12	9	5	1	1
1	179782943	179783220	1:179782943-179783220_FAM163A	917	0.011996	6	6	4	0.2394	0
1	179815307	179821776	1:179815307-179821776_TOR1AIP2	917	0.02072	6	6	1	1	0
1	179834018	179834142	1:179834018-179834142_AL359853.2	917	0.002181	2	2	2	0.7758	1
1	179851795	179887078	1:179851795-179887078_TOR1AIP1	917	0.030534	14	10	6	0.47117	0
1	179959707	180080288	1:179959707-180080288_CEP350	917	0.17448	48	45	25	0.32271	0
1	180145072	180165955	1:180145072-180165955_QSOX1	917	0.030534	11	10	7	0.028857	0.3
1	180217566	180243706	1:180217566-180243706_LHX4	917	0.047983	10	9	4	0.84578	1
1	180257397	180471401	1:180257397-180471401_ACBD6	917	0.0065431	3	3	1	0.41327	1
1	180651505	180849367	1:180651505-180849367_XPR1	917	0.010905	4	4	2	0.67259	0
1	180885340	180914516	1:180885340-180914516_KIAA1614	917	0.24973	24	22	12	0.56864	1
1	180957475	180962540	1:180957475-180962540_STX6	917	0.0076336	3	3	2	1	0
1	181018422	181019359	1:181018422-181019359_MR1	917	0.018539	4	4	1	0.098289	1
1	181058084	181058998	1:181058084-181058998_IER5	917	0.002181	4	3	3	0.28345	1
1	181453020	181767950	1:181453020-181767950_CACNA1E	917	0.12105	24	23	15	0.91196	1
1	182025447	182027022	1:182025447-182027022_ZNF648	917	0.017448	16	14	13	0.09108	0
1	182353805	182353805	1:182353805-182353805_GLUL	917	0.0010905	1	1	1	0.26583	NA
1	182369233	182369520	1:182369233-182369520_TEDDM1	917	0.0010905	2	1	1	0.60682	NA
1	182441672	182525160	1:182441672-182525160_RGSL1	917	0.045802	20	17	12	0.18327	0
1	182544694	182555842	1:182544694-182555842_RNASEL	917	0.025082	19	17	12	0.25631	0
1	182569431	182571141	1:182569431-182571141_RGS16	917	0.0043621	3	3	2	0.00010201	0.5
1	182640801	182640864	1:182640801-182640864_RGS8	917	0.0032715	3	2	1	0.83635	1
1	182772897	182787753	1:182772897-182787753_NPL	917	0.055616	9	9	6	0.19727	1
1	182847293	182856447	1:182847293-182856447_DHX9	917	0.0032715	3	3	3	1	0
1	182872182	182922215	1:182872182-182922215_SHCBP1L	917	0.071974	9	8	4	0.71347	1
1	182993030	183111752	1:182993030-183111752_LAMC1	917	0.076336	30	28	15	0.46392	0.7
1	183177106	183212530	1:183177106-183212530_LAMC2	917	0.12323	16	15	7	0.88937	0
1	183255832	183255832	1:183255832-183255832_NMNAT2	917	0.002181	1	1	0	0.27533	NA
1	183485077	183522296	1:183485077-183522296_SMG7	917	0.079607	15	15	11	0.24267	0
1	183532437	183546792	1:183532437-183546792_NCF2	917	0.15921	9	8	4	0.34982	0
1	183616884	183617693	1:183616884-183617693_APOBEC4	917	0.06325	9	7	4	0.38166	0
1	183852912	183895400	1:183852912-183895400_RGL1	917	0.08506	6	5	2	0.52116	0
1	183909905	184006470	1:183909905-184006470_GLT25D2	917	0.12977	13	13	7	0.19843	1
1	184020896	184023529	1:184020896-184023529_TSEN15	917	0.0098146	4	2	1	0.062385	1
1	184476767	184476767	1:184476767-184476767_C1orf21	917	0.0010905	1	1	1	0.28544	NA
1	184663451	184723770	1:184663451-184723770_EDEM3	917	0.071974	15	14	8	0.030005	1
1	184764659	184859284	1:184764659-184859284_FAM129A	917	0.02181	12	11	6	0.15947	0
1	185069039	185069039	1:185069039-185069039_RNF2	917	0.0076336	1	1	0	0.74499	NA
1	185089578	185125844	1:185089578-185125844_TRMT1L	917	0.018539	9	9	4	0.91266	1
1	185130019	185259928	1:185130019-185259928_SWT1	917	0.023991	13	9	5	1	1
1	185267211	185268931	1:185267211-185268931_IVNS1ABP	917	0.0076336	2	2	1	0.20937	1
1	185815228	186158868	1:185815228-186158868_HMCN1	917	0.21592	85	79	50	0.89694	1
1	186273255	186281453	1:186273255-186281453_PRG4	917	0.057797	17	15	9	0.22531	0.7
1	186283787	186344126	1:186283787-186344126_TPR	917	0.17121	29	27	16	0.88759	0
1	186352209	186386759	1:186352209-186386759_C1orf27	917	0.045802	7	6	5	1	NA
1	186413258	186415636	1:186413258-186415636_PDC	917	0.016358	5	5	2	0.63848	0
1	186643531	186648331	1:186643531-186648331_PTGS2	917	0.058888	7	7	5	0.46768	1
1	186902006	186946924	1:186902006-186946924_PLA2G4A	917	0.04253	7	7	4	0.34587	1
1	190068157	190234095	1:190068157-190234095_FAM5C	917	0.018539	8	8	4	0.75312	1
1	192316454	192321296	1:192316454-192321296_RGS21	917	0.028353	4	4	2	0.86107	1
1	192547459	192548328	1:192547459-192548328_RGS1	917	0.002181	2	2	2	0.71307	1
1	192613475	192627406	1:192613475-192627406_RGS13	917	0.075245	4	4	3	0.72389	1
1	192778273	192780278	1:192778273-192780278_RGS2	917	0.0098146	4	4	2	0.063191	0.3
1	192989592	192998375	1:192989592-192998375_UCHL5	917	0.076336	3	3	2	0.72682	1
1	193050489	193054171	1:193050489-193054171_TROVE2	917	0.0087241	6	5	3	0.5328	0
1	193070293	193074746	1:193070293-193074746_GLRX2	917	0.015267	9	8	1	0.41094	0
1	193121506	193218888	1:193121506-193218888_CDC73	917	0.0032715	3	3	3	0.56652	1
1	193150474	193150490	1:193150474-193150490_B3GALT2	917	0.013086	2	2	0	0.04279	1
1	196227542	196392172	1:196227542-196392172_KCNT2	917	0.019629	5	5	3	0.61492	0
1	196642128	196711189	1:196642128-196711189_CFH	917	0.069793	15	12	8	0.69534	0
1	196749097	196757881	1:196749097-196757881_CFHR3	917	0.044711	3	1	0	0.38478	NA
1	196797194	196797194	1:196797194-196797194_CFHR1	917	0.002181	1	1	0	0.71882	NA
1	196871607	196887508	1:196871607-196887508_CFHR4	917	0.018539	6	6	3	0.16802	1
1	196928157	196928157	1:196928157-196928157_CFHR2	917	0.002181	1	1	0	0.60243	NA
1	196946775	196977811	1:196946775-196977811_CFHR5	917	0.08506	12	12	6	0.38915	1
1	197019841	197031021	1:197019841-197031021_F13B	917	0.076336	13	13	6	0.54972	1
1	197055925	197113148	1:197055925-197113148_ASPM	917	0.28571	57	55	23	0.74589	1
1	197145686	197169146	1:197145686-197169146_ZBTB41	917	0.067612	7	7	3	0.46096	1
1	197313422	197411408	1:197313422-197411408_CRB1	917	0.049073	18	17	12	0.024375	1
1	197564420	197684211	1:197564420-197684211_DENND1B	917	0.074155	6	6	4	0.59877	0
1	197871955	197876287	1:197871955-197876287_C1orf53	917	0.010905	2	2	1	0.49221	1
1	197881672	197890684	1:197881672-197890684_LHX9	917	0.02072	3	3	2	0.71132	0
1	198201732	198288596	1:198201732-198288596_NEK7	917	0.069793	3	3	1	0.77068	1
1	198498263	198505830	1:198498263-198505830_ATP6V1G3	917	0.0043621	3	2	1	0.5345	0
1	198671653	198725242	1:198671653-198725242_PTPRC	917	0.025082	11	10	7	0.21893	0
1	200008881	200143192	1:200008881-200143192_NR5A2	917	0.011996	5	5	3	0.58731	1
1	200311868	200311868	1:200311868-200311868_C1orf98	NA	NA	1	0	0	NA	NA
1	200376181	200378734	1:200376181-200378734_ZNF281	917	0.025082	13	13	8	0.48316	0
1	200522566	200587511	1:200522566-200587511_KIF14	917	0.031625	17	16	10	0.31615	0
1	200594165	200635799	1:200594165-200635799_DDX59	917	0.061069	15	14	4	0.72701	0
1	200776673	200819037	1:200776673-200819037_CAMSAP2	917	0.019629	10	10	7	0.47354	1
1	200842218	200843060	1:200842218-200843060_GPR25	917	0.0098146	5	5	3	0.24821	0.5
1	200870067	200880870	1:200870067-200880870_C1orf106	917	0.051254	9	7	3	0.56486	0
1	200942650	200978461	1:200942650-200978461_KIF21B	917	0.054526	20	20	15	0.079839	0
1	201009027	201081421	1:201009027-201081421_CACNA1S	917	0.21592	32	31	18	0.52175	0
1	201113082	201120882	1:201113082-201120882_TMEM9	917	0.10142	3	3	0	0.34285	0
1	201165014	201196230	1:201165014-201196230_IGFN1	917	0.26281	70	58	36	0.26912	0
1	201253027	201291200	1:201253027-201291200_PKP1	917	0.031625	17	16	12	0.44864	0
1	201330429	201346745	1:201330429-201346745_TNNT2	917	0.16903	6	6	4	0.73702	1
1	201351421	201368553	1:201351421-201368553_LAD1	917	0.11778	15	13	5	0.36696	1
1	201383707	201383708	1:201383707-201383708_TNNI1	917	0.0054526	2	2	0	0.49876	1
1	201437568	201437763	1:201437568-201437763_PHLDA3	917	0.035987	3	3	1	1	1
1	201458037	201459470	1:201458037-201459470_CSRP1	917	0.0043621	3	2	1	0.27826	1
1	201617929	201781685	1:201617929-201781685_NAV1	917	0.057797	17	16	10	0.085006	1
1	201816692	201845110	1:201816692-201845110_IPO9	917	0.034896	10	10	4	1	1
1	201858145	201860626	1:201858145-201860626_SHISA4	917	0.0098146	4	3	0	0.80399	0
1	201868435	201915425	1:201868435-201915425_LMOD1	917	0.029444	12	11	8	0.34421	0
1	201934578	201938679	1:201934578-201938679_TIMM17A	917	0.0010905	2	1	1	0.8516	NA
1	201951808	201973565	1:201951808-201973565_RNPEP	917	0.011996	8	7	6	0.77105	0
1	201980379	201981209	1:201980379-201981209_ELF3	917	0.0032715	3	3	3	0.35782	0
1	202092332	202097590	1:202092332-202097590_GPR37L1	917	0.011996	8	6	3	0.70877	1
1	202121739	202129895	1:202121739-202129895_PTPN7	917	0.013086	9	7	5	0.54668	1
1	202172978	202288000	1:202172978-202288000_LGR6	917	0.18648	23	21	12	0.819	1
1	202301040	202304812	1:202301040-202304812_UBE2T	917	0.015267	5	5	2	0.55794	1
1	202318071	202544126	1:202318071-202544126_PPP1R12B	917	0.013086	5	5	4	0.43213	0
1	202565988	202571193	1:202565988-202571193_SYT2	917	0.0054526	4	3	2	0.42541	0
1	202698993	202742335	1:202698993-202742335_KDM5B	917	0.038168	15	15	14	1	1
1	202863363	202894301	1:202863363-202894301_KLHL12	917	0.092694	3	3	2	0.10653	0
1	202910808	202920300	1:202910808-202920300_ADIPOR1	917	0.002181	3	2	2	1	0
1	202932219	202935911	1:202932219-202935911_CYB5R1	917	0.0043621	4	3	2	0.387	0
1	202977908	202990084	1:202977908-202990084_TMEM183A	917	0.0098146	3	3	1	0.012033	1
1	203003832	203044784	1:203003832-203044784_PPFIA4	917	0.078517	23	21	11	0.87223	1
1	203054751	203055071	1:203054751-203055071_MYOG	917	0.06434	3	3	2	0.53321	0
1	203097974	203134700	1:203097974-203134700_ADORA1	917	0.0054526	4	4	3	0.51435	0.8
1	203138467	203143636	1:203138467-203143636_MYBPH	917	0.018539	6	6	4	0.53156	0
1	203148584	203155471	1:203148584-203155471_CHI3L1	917	0.092694	10	9	6	0.7392	1
1	203186093	203198736	1:203186093-203198736_CHIT1	917	0.033806	12	10	4	0.70812	0
1	203276351	203276546	1:203276351-203276546_BTG2	917	0.071974	3	3	2	0.65863	1
1	203311496	203317133	1:203311496-203317133_FMOD	917	0.02072	8	8	6	0.34535	1
1	203452293	203455998	1:203452293-203455998_PRELP	917	0.06434	9	9	5	0.14975	0
1	203465218	203472121	1:203465218-203472121_OPTC	917	0.023991	8	7	2	0.18591	0
1	203652352	203708945	1:203652352-203708945_ATP2B4	917	0.1036	17	16	7	0.85467	1
1	203698831	203698831	1:203698831-203698831_SNORA77	917	0.0010905	1	1	1	0.66443	NA
1	203740056	203743612	1:203740056-203743612_LAX1	917	0.14286	5	5	2	0.31833	0
1	203766715	203769532	1:203766715-203769532_ZBED6	917	0.1036	18	15	8	0.74278	0
1	203798790	203819802	1:203798790-203819802_ZC3H11A	917	0.013086	4	4	2	0.69524	1
1	204082201	204095090	1:204082201-204095090_SOX13	917	0.010905	7	7	6	0.18888	1
1	204101331	204120952	1:204101331-204120952_ETNK2	917	0.010905	9	7	5	0.60972	1
1	204125427	204135327	1:204125427-204135327_REN	917	0.0043621	3	3	2	0.84976	1
1	204159701	204161947	1:204159701-204161947_KISS1	917	0.15049	4	3	1	1	0
1	204167618	204170776	1:204167618-204170776_GOLT1A	917	0.0032715	2	2	1	0.74514	1
1	204197932	204242799	1:204197932-204242799_PLEKHA6	917	0.041439	14	12	6	0.69125	1
1	204375390	204380466	1:204375390-204380466_PPP1R15B	917	0.051254	10	10	5	0.22782	1
1	204394056	204438911	1:204394056-204438911_PIK3C2B	917	0.054526	16	14	7	0.11949	0
1	204499917	204518371	1:204499917-204518371_MDM4	917	0.0065431	2	2	1	1	1
1	204587047	204589108	1:204587047-204589108_LRRN2	917	0.014177	11	8	6	0.2923	0
1	204924020	204971852	1:204924020-204971852_NFASC	917	0.059978	29	28	17	0.62519	0
1	205027114	205042840	1:205027114-205042840_CNTN2	917	0.068702	17	15	8	0.24403	0
1	205052731	205053367	1:205052731-205053367_TMEM81	917	0.10687	8	8	4	0.64832	0
1	205069404	205069404	1:205069404-205069404_RBBP5	NA	NA	1	0	0	NA	NA
1	205116858	205180474	1:205116858-205180474_DSTYK	917	0.014177	10	9	6	0.37678	0
1	205197808	205238828	1:205197808-205238828_TMCC2	917	0.0065431	5	4	2	0.71878	0
1	205272918	205277735	1:205272918-205277735_NUAK2	917	0.019629	8	7	4	0.25516	1
1	205306613	205312568	1:205306613-205312568_KLHDC8A	917	0.028353	13	13	10	0.24811	1
1	205353468	205388449	1:205353468-205388449_LEMD1	917	0.077426	4	3	1	0.27329	1
1	205492622	205500483	1:205492622-205500483_CDK18	917	0.043621	12	11	8	0.26097	0
1	205548955	205568386	1:205548955-205568386_MFSD4	917	0.081788	7	6	4	0.21365	1
1	205589122	205592925	1:205589122-205592925_ELK4	917	0.016358	8	8	5	1	1
1	205631011	205632662	1:205631011-205632662_SLC45A3	917	0.0043621	4	4	4	0.34009	0
1	205688787	205688807	1:205688787-205688807_NUCKS1	917	0.002181	2	2	2	0.066703	1
1	205739912	205744218	1:205739912-205744218_RAB7L1	917	0.0010905	2	1	1	0.32724	NA
1	205766046	205779404	1:205766046-205779404_SLC41A1	917	0.0087241	5	5	4	0.71506	0
1	205797856	205819104	1:205797856-205819104_PM20D1	917	0.02181	9	6	2	0.42275	1
1	205884138	205904863	1:205884138-205904863_SLC26A9	917	0.040349	12	12	7	0.37477	0
1	206224469	206231133	1:206224469-206231133_AVPR1B	917	0.033806	12	11	6	0.59007	0
1	206239549	206239549	1:206239549-206239549_C1orf186	917	0.0010905	1	1	1	0.72679	NA
1	206317586	206331157	1:206317586-206331157_CTSE	917	0.082879	9	9	5	0.59922	0
1	206619650	206634637	1:206619650-206634637_SRGAP2	917	0.0087241	7	7	6	0.16218	0
1	206646601	206669465	1:206646601-206669465_IKBKE	917	0.046892	13	11	7	0.21729	0
1	206665822	206666199	1:206665822-206666199_C1orf147	917	0.0032715	5	3	3	0.61205	1
1	206681060	206757771	1:206681060-206757771_RASSF5	917	0.0087241	3	3	1	0.59871	0
1	206769144	206784536	1:206769144-206784536_EIF2D	917	0.0065431	5	5	4	0.018811	1
1	206811017	206822078	1:206811017-206822078_DYRK3	917	0.027263	14	14	10	0.78427	1
1	206904512	206905149	1:206904512-206905149_MAPKAPK2	917	0.0043621	2	2	0	1	0
1	206944259	206945744	1:206944259-206945744_IL10	917	0.016358	5	5	3	0.64704	1
1	206972262	207015957	1:206972262-207015957_IL19	917	0.0054526	3	2	0	0.41998	0
1	207073701	207076321	1:207073701-207076321_IL24	917	0.032715	5	4	3	0.42348	1
1	207078414	207087164	1:207078414-207087164_FAIM3	917	0.014177	5	5	2	1	0
1	207105081	207112776	1:207105081-207112776_PIGR	917	0.016358	12	11	8	0.83817	1
1	207131914	207143565	1:207131914-207143565_FCAMR	917	0.025082	11	9	6	0.85876	1
1	207195320	207198306	1:207195320-207198306_C1orf116	917	0.037077	17	17	8	0.62393	0
1	207224270	207225667	1:207224270-207225667_YOD1	917	0.017448	4	4	1	0.56037	1
1	207241562	207242880	1:207241562-207242880_PFKFB2	917	0.0032715	2	2	1	0.79021	1
1	207262906	207271544	1:207262906-207271544_C4BPB	917	0.0076336	6	5	4	0.32143	0
1	207286380	207314556	1:207286380-207314556_C4BPA	917	0.011996	5	4	1	0.15624	0
1	207495115	207532938	1:207495115-207532938_CD55	917	0.0076336	5	5	4	0.15435	0.8
1	207639863	207653332	1:207639863-207653332_CR2	917	0.099237	24	23	17	0.85977	1
1	207684919	207795320	1:207684919-207795320_CR1	917	0.015267	12	9	6	0.29748	0
1	207850794	207891012	1:207850794-207891012_CR1L	917	0.023991	6	4	1	1	1
1	207925567	207966867	1:207925567-207966867_CD46	917	0.090513	14	14	11	0.25966	1
1	207992345	207992437	1:207992345-207992437_C1orf132	917	0.015267	2	2	0	0.83757	1
1	208061127	208073205	1:208061127-208073205_CD34	917	0.1614	9	8	3	0.77951	0
1	208200649	208391254	1:208200649-208391254_PLXNA2	917	0.034896	24	20	12	0.75138	0
1	209782420	209785565	1:209782420-209785565_CAMK1G	917	0.0032715	5	4	4	0.059948	1
1	209789900	209807841	1:209789900-209807841_LAMB3	917	0.046892	21	17	9	0.87543	1
1	209849051	209849058	1:209849051-209849058_G0S2	917	0.0032715	2	2	1	0.83058	0
1	209933481	209954700	1:209933481-209954700_TRAF3IP3	917	0.013086	9	8	6	0.15536	0
1	209956303	209956542	1:209956303-209956542_C1orf74	917	0.093784	2	2	1	0.6463	1
1	209960922	209960925	1:209960922-209960925_RP3-434O14.8	NA	NA	2	0	0	NA	NA
1	209964080	209964123	1:209964080-209964123_IRF6	917	0.0010905	2	1	1	0.28217	NA
1	210003485	210024734	1:210003485-210024734_DIEXF	917	0.14831	13	12	10	0.26406	1
1	210194570	210334371	1:210194570-210334371_SYT14	917	0.0043621	4	4	4	1	0
1	210407031	210407031	1:210407031-210407031_SERTAD4-AS1	NA	NA	1	0	0	NA	NA
1	210415399	210415602	1:210415399-210415602_SERTAD4	917	0.0087241	3	3	1	1	0
1	210502410	210847710	1:210502410-210847710_HHAT	917	0.033806	15	13	10	0.85975	1
1	210856829	211307275	1:210856829-211307275_KCNH1	917	0.0087241	7	7	6	1	0
1	211432927	211487031	1:211432927-211487031_RCOR3	917	0.010905	7	7	6	0.314	0
1	211526627	211534056	1:211526627-211534056_TRAF5	917	0.06434	6	6	3	0.67186	0
1	211652562	211654727	1:211652562-211654727_RD3	917	0.015267	5	5	2	0.76395	0
1	211749065	211749065	1:211749065-211749065_SLC30A1	917	0.0010905	1	1	1	0.32152	NA
1	211956679	211956679	1:211956679-211956679_LPGAT1	917	0.0010905	1	1	1	0.46155	NA
1	212115284	212194527	1:212115284-212194527_INTS7	917	0.02072	13	13	9	1	1
1	212216436	212274158	1:212216436-212274158_DTL	917	0.013086	8	8	7	0.49964	0
1	212459465	212534075	1:212459465-212534075_PPP2R5A	917	0.010905	9	9	8	0.89286	0
1	212548560	212560271	1:212548560-212560271_TMEM206	917	0.0098146	6	6	3	0.35597	0
1	212617705	212617765	1:212617705-212617765_NENF	917	0.011996	3	3	1	0.56182	0
1	212798251	212799949	1:212798251-212799949_FAM71A	917	0.11123	23	20	12	0.39979	0
1	212860158	212870410	1:212860158-212870410_BATF3	917	0.027263	4	3	1	0.33481	0
1	212911778	212965098	1:212911778-212965098_NSL1	917	0.0087241	7	5	4	0.29782	1
1	212965289	212988359	1:212965289-212988359_TATDN3	917	0.0098146	7	7	5	0.75196	1
1	213009383	213009469	1:213009383-213009469_C1orf227	NA	NA	2	0	0	NA	NA
1	213031948	213068595	1:213031948-213068595_FLVCR1	917	0.0043621	6	4	4	0.57905	1
1	213134508	213147358	1:213134508-213147358_VASH2	917	0.013086	8	8	6	0.66534	0
1	213178473	213186684	1:213178473-213186684_ANGEL2	917	0.028353	9	9	6	0.69899	1
1	213224787	213436167	1:213224787-213436167_RPS6KC1	917	0.02072	12	11	7	0.19085	0
1	214170108	214171320	1:214170108-214171320_PROX1	917	0.0043621	3	3	2	0.30493	0
1	214491482	214510115	1:214491482-214510115_SMYD2	917	0.0098146	5	3	1	0.38775	1
1	214537946	214638115	1:214537946-214638115_PTPN14	917	0.057797	26	24	17	0.61969	0
1	214787189	214837110	1:214787189-214837110_CENPF	917	0.2301	60	39	20	0.15215	0
1	215259942	215408388	1:215259942-215408388_KCNK2	917	0.0054526	5	5	5	0.25523	1
1	215741053	215793935	1:215741053-215793935_KCTD3	917	0.02072	8	7	4	0.81048	1
1	215799170	216595597	1:215799170-216595597_USH2A	917	0.4482	109	100	52	0.9156	0
1	216680504	216850549	1:216680504-216850549_ESRRG	917	0.0065431	4	4	3	0.6754	1
1	217604654	217793672	1:217604654-217793672_GPATCH2	917	0.0087241	7	6	5	0.67755	1
1	217804724	217975148	1:217804724-217975148_SPATA17	917	0.011996	6	5	3	0.66349	1
1	218458781	218480973	1:218458781-218480973_RRP15	917	0.035987	9	8	4	0.10666	1
1	218609374	218614645	1:218609374-218614645_TGFB2	917	0.0098146	5	5	3	1	1
1	218698824	218698832	1:218698824-218698832_C1orf143	917	0.0010905	2	1	1	0.41326	NA
1	219347282	219383919	1:219347282-219383919_LYPLAL1	917	0.047983	2	2	0	0.10189	0
1	220088828	220101272	1:220088828-220101272_SLC30A10	917	0.0087241	7	7	6	0.0026422	0.1
1	220142159	220213579	1:220142159-220213579_EPRS	917	0.029444	16	14	11	0.73158	1
1	220236134	220253166	1:220236134-220253166_BPNT1	917	0.0098146	5	5	2	0.018847	0
1	220267581	220320846	1:220267581-220320846_IARS2	917	0.13086	19	19	10	0.28026	0
1	220326588	220445634	1:220326588-220445634_RAB3GAP2	917	0.054526	22	21	15	0.42172	1
1	220752813	220835443	1:220752813-220835443_MARK1	917	0.0098146	7	7	5	0.19686	1
1	220870053	220870053	1:220870053-220870053_C1orf115	917	0.002181	1	1	0	0.78059	NA
1	220921880	220936372	1:220921880-220936372_MARC2	917	0.0098146	8	7	6	0.21548	0
1	220971336	220986749	1:220971336-220986749_MARC1	917	0.013086	5	4	2	0.23928	1
1	221053545	221057853	1:221053545-221057853_HLX	917	0.034896	7	5	1	1	0
1	221875771	221912422	1:221875771-221912422_DUSP10	917	0.019629	6	6	3	0.80857	1
1	222695965	222721316	1:222695965-222721316_HHIPL2	917	0.13195	19	17	9	0.06709	1
1	222732042	222757615	1:222732042-222757615_TAF1A	917	0.022901	5	5	3	0.64533	1
1	222800959	222838949	1:222800959-222838949_MIA3	917	0.058888	29	27	17	0.18193	0
1	222886102	222886119	1:222886102-222886119_AIDA	917	0.011996	2	1	0	0.93656	NA
1	222892274	222904838	1:222892274-222904838_BROX	917	0.0087241	7	7	6	0.88855	1
1	222919895	222923351	1:222919895-222923351_FAM177B	NA	NA	2	0	0	NA	NA
1	223116176	223179003	1:223116176-223179003_DISP1	917	0.071974	23	20	11	0.10287	0
1	223283966	223286117	1:223283966-223286117_TLR5	917	0.069793	16	14	8	0.65624	1
1	223396638	223536748	1:223396638-223536748_SUSD4	917	0.031625	9	9	4	0.72709	1
1	223567028	223568663	1:223567028-223568663_C1orf65	917	0.061069	13	10	4	0.056331	1
1	223716508	223816423	1:223716508-223816423_CAPN8	917	0.11232	14	11	6	0.90124	0
1	223905492	223959892	1:223905492-223959892_CAPN2	917	0.039258	15	13	7	0.59886	1
1	223981091	223998183	1:223981091-223998183_TP53BP2	917	0.045802	12	12	5	0.48742	1
1	224302001	224345387	1:224302001-224345387_FBXO28	917	0.0076336	4	4	2	0.45003	1
1	224371108	224380067	1:224371108-224380067_DEGS1	917	0.0043621	4	4	4	0.71898	1
1	224420936	224505440	1:224420936-224505440_NVL	917	0.097056	11	11	6	0.15991	1
1	224581608	224621785	1:224581608-224621785_WDR26	917	0.0076336	6	6	5	0.098135	1
1	224872519	224922305	1:224872519-224922305_CNIH3	917	0.002181	2	2	2	0.71884	1
1	225142710	225586937	1:225142710-225586937_DNAH14	917	0.36859	91	76	36	0.60018	0
1	225591040	225609891	1:225591040-225609891_LBR	917	0.041439	11	10	2	0.76721	1
1	225601628	225601861	1:225601628-225601861_AC092811.1	917	0.017448	2	2	1	0.64102	0
1	225692742	225718259	1:225692742-225718259_ENAH	917	0.015267	8	7	4	0.47716	0.5
1	225976753	225976753	1:225976753-225976753_SRP9	917	0.0010905	1	1	1	0.056047	NA
1	226016507	226032282	1:226016507-226032282_EPHX1	917	0.10905	13	11	4	0.38986	1
1	226034902	226061982	1:226034902-226061982_TMEM63A	917	0.066521	14	12	7	0.46748	0.8
1	226074563	226075323	1:226074563-226075323_LEFTY1	917	0.011996	4	3	2	0.65489	0
1	226108177	226109661	1:226108177-226109661_PYCR2	917	0.057797	5	5	2	0.10619	1
1	226108938	226109278	1:226108938-226109278_RP4-559A3.7	917	0.0043621	2	2	1	0.023422	0.5
1	226173209	226186967	1:226173209-226186967_SDE2	917	0.10796	10	10	6	0.20379	1
1	226253523	226253523	1:226253523-226253523_H3F3A	917	0.0010905	1	1	1	0.36375	NA
1	226349268	226374367	1:226349268-226374367_ACBD3	917	0.066521	3	2	0	0.46739	1
1	226420827	226475488	1:226420827-226475488_LIN9	917	0.0032715	3	3	3	0.19664	0
1	226549767	226589978	1:226549767-226589978_PARP1	917	0.076336	11	9	4	0.60059	0
1	226736672	226736672	1:226736672-226736672_C1orf95	917	0.0087241	1	1	0	0.78455	NA
1	226835010	226925095	1:226835010-226925095_ITPKB	917	0.17012	29	25	14	0.61582	1
1	227068398	227083195	1:227068398-227083195_PSEN2	917	0.10905	9	9	4	0.20707	0.6
1	227149114	227172962	1:227149114-227172962_ADCK3	917	0.092694	13	13	10	0.046029	1
1	227181988	227504756	1:227181988-227504756_CDC42BPA	917	0.10687	26	23	18	1	0
1	227834239	227842232	1:227834239-227842232_ZNF678	917	0.014177	3	3	1	0.21845	1
1	227919448	227968287	1:227919448-227968287_SNAP47	917	0.15376	18	15	6	0.9104	0
1	227920103	227923085	1:227920103-227923085_JMJD4	917	0.030534	20	18	12	0.11631	0.8
1	228003525	228033898	1:228003525-228033898_PRSS38	917	0.17775	10	9	3	0.5959	0
1	228109440	228113060	1:228109440-228113060_WNT9A	917	0.0043621	4	4	4	0.73361	0
1	228210403	228238560	1:228210403-228238560_WNT3A	917	0.011996	3	3	2	0.46806	0
1	228289872	228290890	1:228289872-228290890_C1orf35	917	0.010905	4	4	1	0.78623	1
1	228294517	228295697	1:228294517-228295697_MRPL55	917	0.033806	5	5	3	0.26594	1
1	228334538	228336518	1:228334538-228336518_GUK1	917	0.037077	6	6	4	0.55463	0
1	228346291	228346292	1:228346291-228346292_GJC2	917	0.0010905	2	2	2	0.32756	NA
1	228351823	228351877	1:228351823-228351877_C1orf148	917	0.0010905	2	1	1	0.038133	NA
1	228353651	228363090	1:228353651-228363090_IBA57	917	0.043621	10	8	3	0.79237	0
1	228391756	228401328	1:228391756-228401328_C1orf145	917	0.0098146	6	5	2	0.81073	1
1	228399521	228566473	1:228399521-228566473_OBSCN	917	0.46565	197	171	94	0.24305	1
1	228582638	228584542	1:228582638-228584542_TRIM11	917	0.0065431	5	5	4	0.5051	1
1	228596053	228602816	1:228596053-228602816_TRIM17	917	0.073064	13	13	8	0.84901	1
1	228612823	228612939	1:228612823-228612939_HIST3H3	917	0.051254	6	6	0	0.81995	1
1	228645358	228645516	1:228645358-228645516_HIST3H2A	917	0.0043621	3	3	2	1	0
1	228646258	228646258	1:228646258-228646258_HIST3H2BB	917	0.0032715	1	1	0	0.53886	NA
1	228680869	228680869	1:228680869-228680869_RNF187	917	0.043621	1	1	0	0.72189	NA
1	228698311	228699943	1:228698311-228699943_BTNL10	917	0.067612	6	5	1	0.5191	1
1	228879060	228879443	1:228879060-228879443_RHOU	917	0.010905	4	4	2	0.35594	0
1	229385739	229385739	1:229385739-229385739_TMEM78	917	0.0043621	1	1	0	0.55839	NA
1	229433359	229438704	1:229433359-229438704_RAB4A	917	0.011996	3	3	0	1	0
1	229461080	229478197	1:229461080-229478197_CCSAP	917	0.0087241	9	9	8	0.48726	1
1	229568631	229568632	1:229568631-229568632_ACTA1	917	0.0010905	2	1	1	0.59549	NA
1	229586280	229643972	1:229586280-229643972_NUP133	917	0.019629	12	10	8	0.014798	0.1
1	229654581	229675343	1:229654581-229675343_ABCB10	917	0.0087241	4	4	1	0.89565	0
1	229730799	229750036	1:229730799-229750036_TAF5L	917	0.010905	10	9	8	0.58652	1
1	229768086	229794937	1:229768086-229794937_URB2	917	0.12323	37	35	20	0.42766	0
1	230314007	230415148	1:230314007-230415148_GALNT2	917	0.0076336	7	6	5	0.73068	1
1	230468594	230513337	1:230468594-230513337_PGBD5	917	0.10796	13	13	6	0.08787	1
1	230798954	230829041	1:230798954-230829041_COG2	917	0.0054526	5	4	3	0.70462	1
1	230838972	230846606	1:230838972-230846606_AGT	917	0.013086	10	8	6	0.78297	1
1	230883259	230928645	1:230883259-230928645_CAPN9	917	0.059978	32	27	16	0.49593	0
1	230979422	230979512	1:230979422-230979512_C1orf198	917	0.002181	2	2	2	0.15257	0.4
1	231042706	231114438	1:231042706-231114438_TTC13	917	0.023991	13	13	10	0.1722	1
1	231124172	231133018	1:231124172-231133018_ARV1	917	0.0032715	2	2	1	0.23781	1
1	231155767	231155784	1:231155767-231155784_FAM89A	917	0.0054526	2	2	0	0.24988	0
1	231298747	231353589	1:231298747-231353589_TRIM67	917	0.0076336	8	7	6	0.86357	0
1	231362818	231376806	1:231362818-231376806_C1orf131	917	0.0032715	3	2	1	0.7904	0
1	231396323	231408091	1:231396323-231408091_GNPAT	917	0.0076336	7	6	5	0.6386	0
1	231471457	231473356	1:231471457-231473356_EXOC8	917	0.02181	5	5	3	0.39783	1
1	231487310	231489081	1:231487310-231489081_SPRTN	917	0.098146	10	9	4	0.24913	0.4
1	231556999	231557222	1:231556999-231557222_EGLN1	917	0.0043621	4	4	4	0.69292	1
1	231696963	231700643	1:231696963-231700643_TSNAX	917	0.002181	2	2	2	1	1
1	231829700	232172563	1:231829700-232172563_DISC1	917	0.08615	24	21	11	0.70778	1
1	232561400	232650925	1:232561400-232650925_SIPA1L2	917	0.14395	29	27	20	0.15381	0
1	232940863	232943879	1:232940863-232943879_KIAA1383	917	0.17448	25	21	13	0.25417	1
1	233105755	233112095	1:233105755-233112095_NTPCR	917	0.011996	2	2	1	0.60463	1
1	233120192	233398741	1:233120192-233398741_PCNXL2	917	0.095965	29	24	15	0.87201	1
1	233463785	233518356	1:233463785-233518356_RP5-862P8.2	917	0.071974	20	15	8	0.65188	0
1	233767033	233807218	1:233767033-233807218_KCNK1	917	0.011996	4	4	3	1	1
1	234041399	234458981	1:234041399-234458981_SLC35F3	917	0.06434	9	9	4	0.59019	1
1	234509285	234509972	1:234509285-234509972_C1orf31	917	0.056707	5	4	2	0.77685	0
1	234527453	234614177	1:234527453-234614177_TARBP1	917	0.14068	37	34	17	1	1
1	234743008	234744219	1:234743008-234744219_IRF2BP2	917	0.0032715	2	2	1	0.028817	0
1	235295039	235324528	1:235295039-235324528_RBM34	917	0.055616	7	7	3	0.40145	1
1	235331875	235420544	1:235331875-235420544_ARID4B	917	0.016358	13	13	11	0.15119	1
1	235505887	235505887	1:235505887-235505887_GGPS1	917	0.0010905	1	1	1	0.18171	NA
1	235543405	235602201	1:235543405-235602201_TBCE	917	0.044711	11	11	6	0.63872	1
1	235622046	235622046	1:235622046-235622046_B3GALNT2	917	0.0010905	1	1	1	0.9781	NA
1	235747147	235747154	1:235747147-235747154_GNG4	917	0.0010905	2	1	1	0.81078	NA
1	235850305	235976273	1:235850305-235976273_LYST	917	0.073064	36	36	26	0.72544	0
1	236141174	236228290	1:236141174-236228290_NID1	917	0.11232	25	20	12	0.19134	0
1	236371367	236371391	1:236371367-236371391_GPR137B	917	0.002181	2	2	2	0.09275	0.1
1	236381825	236444983	1:236381825-236444983_ERO1LB	917	0.038168	15	12	8	0.67299	0
1	236557771	236645671	1:236557771-236645671_EDARADD	917	0.10251	4	4	3	0.74223	1
1	236700807	236706944	1:236700807-236706944_LGALS8	917	0.0087241	8	3	2	1	1
1	236717926	236767349	1:236717926-236767349_HEATR1	917	0.24864	43	31	13	0.77434	1
1	236881249	236920792	1:236881249-236920792_ACTN2	917	0.02072	13	11	9	0.41547	1
1	236958625	237060851	1:236958625-237060851_MTR	917	0.066521	16	13	6	1	1
1	237205840	237994868	1:237205840-237994868_RYR2	917	0.08615	39	36	27	0.14942	0.1
1	238048129	238053919	1:238048129-238053919_ZP4	917	0.083969	15	15	9	0.71199	1
1	240070734	240072103	1:240070734-240072103_CHRM3	917	0.0076336	4	4	3	0.34053	1
1	240255851	240635746	1:240255851-240635746_FMN2	917	0.023991	15	14	10	0.139	0
1	240341403	240341403	1:240341403-240341403_RP11-567G24.3	917	0.0010905	1	1	1	0.36048	NA
1	240656291	240656748	1:240656291-240656748_GREM2	917	0.0032715	3	3	3	0.10983	0.5
1	240963960	240978071	1:240963960-240978071_RGS7	917	0.018539	6	5	3	0.055444	0
1	241663805	241680556	1:241663805-241680556_FH	917	0.0087241	6	6	5	0.014984	1
1	241695785	241755414	1:241695785-241755414_KMO	917	0.044711	7	6	4	0.17202	0.8
1	241757947	241779189	1:241757947-241779189_OPN3	917	0.10251	7	6	0	0.64753	1
1	241797164	241799058	1:241797164-241799058_CHML	917	0.06325	12	12	6	0.59217	0
1	241846867	241964468	1:241846867-241964468_WDR64	917	0.032715	13	11	6	0.75757	1
1	242021827	242048683	1:242021827-242048683_EXO1	917	0.035987	17	11	6	0.8915	1
1	242159487	242162283	1:242159487-242162283_MAP1LC3C	917	0.0032715	2	2	1	0.52514	0
1	242253179	242277235	1:242253179-242277235_PLD5	917	0.013086	3	3	2	0.76586	1
1	243289809	243319671	1:243289809-243319671_CEP170	917	0.0098146	3	3	2	1	0
1	243437941	243581339	1:243437941-243581339_SDCCAG8	917	0.093784	18	17	9	0.42721	1
1	244541860	244552292	1:244541860-244552292_C1orf100	917	0.0043621	4	4	4	0.74244	0
1	244579351	244587697	1:244579351-244587697_ADSS	917	0.0032715	2	2	1	0.8554	1
1	244624739	244803330	1:244624739-244803330_C1orf101	917	0.032715	16	15	8	0.4864	0
1	245005352	245005352	1:245005352-245005352_COX20	917	0.002181	1	1	0	0.48821	NA
1	245133489	245245378	1:245133489-245245378_EFCAB2	917	0.019629	7	5	2	0.16044	0
1	245530178	245865901	1:245530178-245865901_KIF26B	917	0.14177	40	39	22	1	1
1	246027147	246670481	1:246027147-246670481_SMYD3	917	0.026172	9	8	6	0.56276	0
1	246704509	246727700	1:246704509-246727700_TFB2M	917	0.011996	5	5	4	0.73333	0
1	246754881	246811241	1:246754881-246811241_CNST	917	0.018539	10	9	6	1	0
1	246887771	246903586	1:246887771-246903586_SCCPDH	917	0.010905	4	4	2	1	1
1	246939922	246943787	1:246939922-246943787_RP11-439E19.8	917	0.0098146	5	4	1	0.57183	0
1	247006051	247071019	1:247006051-247071019_AHCTF1	917	0.070883	10	9	7	0.05488	1
1	247150387	247162658	1:247150387-247162658_ZNF695	917	0.078517	6	6	3	0.55565	1
1	247200754	247202841	1:247200754-247202841_ZNF670	917	0.014177	7	7	4	0.71963	0
1	247263906	247267443	1:247263906-247267443_ZNF669	917	0.047983	10	10	8	0.048901	0.9
1	247275166	247275223	1:247275166-247275223_C1orf229	917	0.0087241	4	4	2	0.17702	1
1	247319935	247323111	1:247319935-247323111_ZNF124	917	0.013086	7	7	4	0.90442	0
1	247463963	247492553	1:247463963-247492553_ZNF496	917	0.053435	7	7	5	0.54702	0
1	247582221	247608002	1:247582221-247608002_NLRP3	917	0.068702	20	20	14	0.33452	0
1	247614509	247615254	1:247614509-247615254_OR2B11	917	0.047983	13	11	4	0.37682	1
1	247694949	247695796	1:247694949-247695796_OR2C3	917	0.013086	8	7	5	0.12942	1
1	247712504	247737582	1:247712504-247737582_GCSAML	917	0.002181	2	2	2	0.26346	0
1	247751816	247752367	1:247751816-247752367_OR2G2	917	0.0043621	7	4	4	0.41907	1
1	247769293	247769771	1:247769293-247769771_OR2G3	917	0.0054526	5	4	3	0.58492	1
1	247835674	247836207	1:247835674-247836207_OR13G1	917	0.010905	9	5	2	0.31504	0.9
1	247875357	247875952	1:247875357-247875952_OR6F1	917	0.068702	9	8	3	0.29602	1
1	247886685	247887002	1:247886685-247887002_OR14A2	917	0.011996	4	4	3	1	1
1	247902219	247902808	1:247902219-247902808_OR14K1	917	0.0076336	5	5	4	0.65335	1
1	247920937	247921563	1:247920937-247921563_OR1C1	917	0.0032715	2	2	1	0.76009	0
1	247978259	247978821	1:247978259-247978821_OR14A16	917	0.023991	7	7	3	1	1
1	248004414	248005197	1:248004414-248005197_OR11L1	917	0.02072	12	12	5	0.77789	1
1	248020556	248039679	1:248020556-248039679_TRIM58	917	0.046892	15	12	7	1	1
1	248058946	248059712	1:248058946-248059712_OR2W3	917	0.033806	22	16	12	0.6714	1
1	248085232	248085232	1:248085232-248085232_OR2T8	917	0.047983	1	1	0	0.66065	NA
1	248097142	248097654	1:248097142-248097654_OR2AJ1	917	0.062159	5	5	2	0.048445	1
1	248128681	248129486	1:248128681-248129486_OR2AK2	917	0.094875	8	6	2	0.3954	0
1	248185902	248185904	1:248185902-248185904_OR2L5	917	0.02181	2	2	0	0.74553	1
1	248224023	248224042	1:248224023-248224042_OR2L3	917	0.0032715	2	2	1	1	NA
1	248262790	248263357	1:248262790-248263357_OR2L13	917	0.031625	5	5	1	0.32667	1
1	248309356	248309363	1:248309356-248309363_OR2M5	917	0.035987	2	1	0	0.97476	NA
1	248344234	248344234	1:248344234-248344234_OR2M2	917	0.0010905	1	1	1	0.91664	NA
1	248402565	248403125	1:248402565-248403125_OR2M4	917	0.0043621	4	4	4	0.70012	1
1	248436165	248436165	1:248436165-248436165_OR2T33	917	0.018539	1	1	0	0.56853	NA
1	248512243	248512767	1:248512243-248512767_OR14C36	917	0.002181	4	1	0	0.2241	NA
1	248525402	248525493	1:248525402-248525493_OR2T4	917	0.0076336	3	3	1	0.83158	1
1	248550970	248551636	1:248550970-248551636_OR2T6	917	0.011996	8	5	3	0.78034	1
1	248569369	248570296	1:248569369-248570296_OR2T1	917	0.089422	10	9	8	0.17109	1
1	248616336	248616336	1:248616336-248616336_OR2T2	917	0.002181	1	1	0	0.66205	NA
1	248636754	248636754	1:248636754-248636754_OR2T3	917	0.002181	1	1	0	0.8159	NA
1	248685240	248685792	1:248685240-248685792_OR2G6	917	0.02072	9	8	5	0.57132	0
1	248756135	248756942	1:248756135-248756942_OR2T10	917	0.0054526	4	4	3	0.41009	1
1	248789741	248790366	1:248789741-248790366_OR2T11	917	0.043621	7	5	1	0.45605	1
1	248814107	248814184	1:248814107-248814184_OR2T27	917	0.0065431	3	3	2	0.035801	0
1	248844723	248845484	1:248844723-248845484_OR14I1	917	0.0065431	12	8	7	0.18769	1
1	249106158	249110865	1:249106158-249110865_SH3BP5L	917	0.0087241	3	3	2	0.22699	0
1	249142053	249142053	1:249142053-249142053_ZNF672	917	0.0010905	1	1	1	0.23458	NA
1	249144423	249152707	1:249144423-249152707_ZNF692	917	0.066521	15	14	10	0.79334	0
1	249211096	249211925	1:249211096-249211925_PGBD2	917	0.017448	7	5	3	0.32538	0
2	45611	46129	2:45611-46129_FAM110C	917	0.015267	4	3	1	0.088311	1
2	224885	262784	2:224885-262784_SH3YL1	917	0.02072	10	7	5	1	1
2	271868	272203	2:271868-272203_ACP1	917	0.0043621	4	3	2	0.011481	0
2	669680	675618	2:669680-675618_TMEM18	917	0.011996	5	5	4	0.34431	1
2	1094081	1371202	2:1094081-1371202_SNTG2	917	0.089422	16	14	7	0.75207	0
2	1426835	1546342	2:1426835-1546342_TPO	917	0.053435	19	15	7	0.25745	0
2	1639299	1687859	2:1639299-1687859_PXDN	917	0.15158	20	20	11	0.033573	0
2	1893135	1947030	2:1893135-1947030_MYT1L	917	0.016358	8	8	7	0.57463	0
2	3212359	3278191	2:3212359-3278191_TSSC1	917	0.016358	8	8	6	0.3065	0.4
2	3391539	3464027	2:3391539-3464027_TRAPPC12	917	0.051254	7	6	3	0.8255	0
2	3502795	3523230	2:3502795-3523230_ADI1	917	0.12214	5	5	2	0.81081	0
2	3596284	3599865	2:3596284-3599865_RNASEH1	917	0.015267	4	4	2	0.80629	0
2	3628160	3628160	2:3628160-3628160_SNORA73	917	0.0010905	1	1	1	0.15487	NA
2	3652012	3691548	2:3652012-3691548_COLEC11	917	0.046892	5	5	1	0.21039	0.5
2	3721702	3750042	2:3721702-3750042_ALLC	917	0.019629	11	10	6	0.46231	0
2	3800210	3817008	2:3800210-3817008_DCDC2C	917	0.0087241	4	4	3	0.87162	1
2	5833907	5833907	2:5833907-5833907_SOX11	917	0.0032715	1	1	0	0.73346	NA
2	6990033	7005370	2:6990033-7005370_CMPK2	917	0.014177	4	3	1	0.21342	1
2	7017932	7035954	2:7017932-7035954_RSAD2	917	0.023991	5	5	3	1	1
2	7160747	7164655	2:7160747-7164655_RNF144A	917	0.017448	4	4	2	0.38457	0
2	8871205	8967182	2:8871205-8967182_KIDINS220	917	0.074155	25	24	11	0.28294	1
2	8998841	8998990	2:8998841-8998990_MBOAT2	917	0.014177	3	3	2	0.091529	0
2	9463246	9533715	2:9463246-9533715_ASAP2	917	0.015267	9	8	6	0.13131	1
2	9552453	9552511	2:9552453-9552511_ITGB1BP1	917	0.0043621	2	2	1	1	1
2	9597065	9597065	2:9597065-9597065_CPSF3	917	0.0010905	1	1	1	0.59887	NA
2	9614712	9628355	2:9614712-9628355_IAH1	917	0.0054526	5	5	5	0.48901	0
2	9630413	9676018	2:9630413-9676018_ADAM17	917	0.011996	4	4	1	1	1
2	9770328	9770328	2:9770328-9770328_YWHAQ	917	0.002181	1	1	0	0.97855	NA
2	9991743	10059867	2:9991743-10059867_TAF1B	917	0.04253	8	5	4	0.75357	1
2	10101417	10136440	2:10101417-10136440_GRHL1	917	0.031625	7	6	2	0.48406	0
2	10186338	10188404	2:10186338-10188404_KLF11	917	0.017448	11	11	7	0.067681	0
2	10199000	10199000	2:10199000-10199000_CYS1	917	0.0065431	1	1	0	0.34462	NA
2	10223948	10224049	2:10223948-10224049_AC104794.4	917	0.002181	2	2	2	1	1
2	10262797	10269259	2:10262797-10269259_RRM2	917	0.10578	8	7	3	0.11629	0
2	10350688	10350709	2:10350688-10350709_C2orf48	917	0.0065431	2	2	1	0.31569	0
2	10560115	10566918	2:10560115-10566918_HPCAL1	917	0.0032715	3	3	3	0.87525	0
2	10580854	10585101	2:10580854-10585101_ODC1	917	0.0087241	6	6	4	0.29005	1
2	10712211	10829982	2:10712211-10829982_NOL10	917	0.065431	14	13	6	0.59438	1
2	10862980	10918800	2:10862980-10918800_ATP6V1C2	917	0.016358	11	10	7	0.71001	0
2	10925095	10977674	2:10925095-10977674_PDIA6	917	0.0098146	8	6	4	0.38753	0
2	11273528	11284169	2:11273528-11284169_C2orf50	917	0.010905	3	3	2	0.40747	0
2	11300786	11317929	2:11300786-11317929_PQLC3	917	0.059978	6	6	2	0.88453	0
2	11332645	11389904	2:11332645-11389904_ROCK2	917	0.029444	13	12	8	0.68523	0
2	11595599	11595600	2:11595599-11595600_E2F6	917	0.002181	2	2	2	0.11387	1
2	11702661	11774324	2:11702661-11774324_GREB1	917	0.11232	33	30	21	0.16746	0
2	11798612	11810069	2:11798612-11810069_NTSR2	917	0.039258	5	5	3	0.092368	0
2	11817812	11964867	2:11817812-11964867_LPIN1	917	0.06434	20	19	13	0.015657	1
2	12880496	12880496	2:12880496-12880496_TRIB2	917	0.0010905	1	1	1	0.7395	NA
2	14774297	14774641	2:14774297-14774641_FAM84A	917	0.0065431	3	3	2	0.22207	1
2	14775495	14775724	2:14775495-14775724_AC011897.1	917	0.0054526	3	3	1	0.75363	1
2	15307185	15701412	2:15307185-15701412_NBAS	917	0.14395	41	35	21	0.41639	1
2	15744615	15771008	2:15744615-15771008_DDX1	917	0.017448	13	13	11	1	0
2	15840645	15841371	2:15840645-15841371_AC008271.1	917	0.0076336	2	1	0	0.71211	NA
2	16082800	16086208	2:16082800-16086208_MYCN	917	0.0054526	3	3	2	0.10638	1
2	17696573	17699667	2:17696573-17699667_RAD51AP2	917	0.037077	18	17	12	0.83521	1
2	17851685	17912367	2:17851685-17912367_SMC6	917	0.050164	8	8	5	1	1
2	17941268	17963098	2:17941268-17963098_GEN1	917	0.20829	16	16	5	0.66641	1
2	17998025	17998105	2:17998025-17998105_MSGN1	917	0.068702	6	6	2	1	1
2	18112663	18113623	2:18112663-18113623_KCNS3	917	0.067612	6	6	4	0.79626	1
2	18736630	18741838	2:18736630-18741838_RDH14	917	0.065431	4	4	3	0.00020688	1
2	18745238	18768864	2:18745238-18768864_NT5C1B	917	0.031625	16	14	9	0.42243	0
2	18745238	18768864	2:18745238-18768864_NT5C1B-RDH14	917	0.031625	16	14	9	0.42243	0
2	19552038	19553520	2:19552038-19553520_OSR1	917	0.002181	2	2	2	1	1
2	20097687	20097687	2:20097687-20097687_TTC32	917	0.002181	1	1	0	0.99919	NA
2	20114030	20189025	2:20114030-20189025_WDR35	917	0.069793	22	20	9	0.62391	1
2	20192931	20205636	2:20192931-20205636_MATN3	917	0.010905	5	4	2	0.52676	1
2	20232979	20251259	2:20232979-20251259_LAPTM4A	917	0.02181	6	6	3	0.23228	0
2	20402886	20403998	2:20402886-20403998_SDC1	917	0.014177	6	6	4	0.19665	0
2	20458017	20512176	2:20458017-20512176_PUM2	917	0.015267	7	7	6	0.6812	0
2	20647687	20647687	2:20647687-20647687_RHOB	917	0.0010905	1	1	1	0.58191	NA
2	20818764	20845273	2:20818764-20845273_HS1BP3	917	0.068702	14	11	7	0.038547	1
2	20870404	20870952	2:20870404-20870952_GDF7	917	0.002181	3	2	2	0.7383	1
2	20885321	21001160	2:20885321-21001160_C2orf43	917	0.034896	4	3	2	1	1
2	21224808	21263910	2:21224808-21263910_APOB	917	0.35442	72	66	40	0.68012	1
2	21360454	21365995	2:21360454-21365995_AC010872.2	917	0.088332	28	27	15	0.25134	1
2	23729958	23746843	2:23729958-23746843_AC011239.1	917	0.0087241	3	3	2	0.097096	0
2	23785184	23929446	2:23785184-23929446_KLHL29	917	0.053435	10	10	6	0.83226	1
2	23977540	24118722	2:23977540-24118722_ATAD2B	917	0.032715	14	14	10	0.72379	1
2	24199886	24199886	2:24199886-24199886_UBXN2A	917	0.0010905	1	1	1	0.052216	NA
2	24236165	24246497	2:24236165-24246497_MFSD2B	917	0.045802	9	9	4	0.7916	1
2	24255717	24262277	2:24255717-24262277_C2orf44	917	0.098146	11	11	6	0.53083	0
2	24285910	24286003	2:24285910-24286003_FKBP1B	917	0.002181	2	2	2	0.53312	0
2	24300563	24305997	2:24300563-24305997_TP53I3	917	0.08615	4	4	2	0.27524	0
2	24347248	24390517	2:24347248-24390517_FAM228B	917	0.087241	7	6	4	0.27723	0
2	24358001	24398446	2:24358001-24398446_RP11-507M3.1	917	0.082879	4	3	2	0.5275	1
2	24398446	24413441	2:24398446-24413441_FAM228A	917	0.018539	5	3	1	0.47845	1
2	24426580	24550927	2:24426580-24550927_ITSN2	917	0.10578	26	24	13	1	1
2	24443637	24443637	2:24443637-24443637_AC009228.1	917	0.0010905	1	1	1	0.91093	NA
2	24881559	24964783	2:24881559-24964783_NCOA1	917	0.022901	13	13	9	0.23995	0.2
2	25022589	25022598	2:25022589-25022598_CENPO	917	0.013086	2	1	0	0.12995	NA
2	25042805	25141769	2:25042805-25141769_ADCY3	917	0.045802	18	16	5	0.24925	0
2	25179980	25194703	2:25179980-25194703_DNAJC27	917	0.0054526	4	4	3	0.8092	0
2	25314186	25367859	2:25314186-25367859_EFR3B	917	0.02072	12	11	7	0.91908	1
2	25383979	25384468	2:25383979-25384468_POMC	917	0.0043621	4	4	4	0.66414	1
2	25457171	25505514	2:25457171-25505514_DNMT3A	917	0.015267	8	8	6	0.85239	1
2	25656861	25851164	2:25656861-25851164_DTNB	917	0.0087241	7	7	6	0.77475	0
2	25965082	26022399	2:25965082-26022399_ASXL2	917	0.04253	15	15	10	0.032226	0
2	26152239	26204678	2:26152239-26204678_KIF3C	917	0.018539	10	10	6	0.34557	0.4
2	26350069	26350069	2:26350069-26350069_RAB10	917	0.0010905	1	1	1	0.56295	NA
2	26396172	26410801	2:26396172-26410801_FAM59B	917	0.016358	6	6	2	0.80337	1
2	26414143	26461999	2:26414143-26461999_HADHA	917	0.011996	9	9	7	0.80912	1
2	26477337	26507802	2:26477337-26507802_HADHB	917	0.0065431	6	5	4	0.25223	1
2	26532442	26569066	2:26532442-26569066_GPR113	917	0.13086	24	18	9	0.3421	0
2	26587189	26609306	2:26587189-26609306_EPT1	917	0.017448	3	3	0	0.063947	1
2	26624915	26678082	2:26624915-26678082_CCDC164	917	0.20174	20	18	10	0.41444	1
2	26682961	26750782	2:26682961-26750782_OTOF	917	0.19302	40	39	24	0.68424	0
2	26785483	26802230	2:26785483-26802230_C2orf70	917	0.068702	7	4	2	0.33591	0
2	26806686	26852273	2:26806686-26852273_CIB4	917	0.014177	3	3	2	0.62762	1
2	26951045	26951045	2:26951045-26951045_KCNK3	917	0.002181	1	1	0	0.47138	NA
2	26997124	27001366	2:26997124-27001366_C2orf18	917	0.0043621	4	4	4	0.085922	1
2	27121633	27163044	2:27121633-27163044_DPYSL5	917	0.010905	6	5	2	0.89094	0
2	27248520	27248520	2:27248520-27248520_MAPRE3	917	0.0010905	1	1	1	0.30959	NA
2	27258096	27263694	2:27258096-27263694_TMEM214	917	0.041439	13	12	10	0.47761	0
2	27276815	27292523	2:27276815-27292523_AGBL5	917	0.037077	11	10	5	0.57364	0
2	27303712	27307300	2:27303712-27307300_EMILIN1	917	0.044711	11	11	4	0.47156	0
2	27309988	27322547	2:27309988-27322547_KHK	917	0.016358	14	13	10	0.82775	0
2	27322684	27327482	2:27322684-27327482_CGREF1	917	0.067612	12	11	7	0.51316	0
2	27346887	27353513	2:27346887-27353513_ABHD1	917	0.049073	11	10	4	0.21199	1
2	27354569	27357231	2:27354569-27357231_PREB	917	0.017448	7	7	4	1	1
2	27360216	27361070	2:27360216-27361070_C2orf53	917	0.061069	9	8	2	0.27409	0
2	27373018	27375658	2:27373018-27375658_TCF23	917	0.0054526	5	5	5	1	0
2	27423399	27426127	2:27423399-27426127_SLC5A6	917	0.025082	7	6	2	0.4111	0
2	27435094	27439779	2:27435094-27439779_ATRAID	917	0.0065431	5	5	4	0.36344	0
2	27445103	27466327	2:27445103-27466327_CAD	917	0.035987	18	18	11	0.25247	1
2	27478220	27481680	2:27478220-27481680_SLC30A3	917	0.017448	5	5	2	0.29566	0.7
2	27500675	27503087	2:27500675-27503087_DNAJC5G	917	0.02072	5	5	2	0.022965	1
2	27522217	27529119	2:27522217-27529119_TRIM54	917	0.010905	4	4	2	0.41023	0
2	27532762	27545387	2:27532762-27545387_MPV17	917	0.0098146	8	8	7	0.3789	1
2	27549588	27566255	2:27549588-27566255_GTF3C2	917	0.047983	8	8	5	0.044015	0
2	27587401	27593168	2:27587401-27593168_EIF2B4	917	0.019629	10	8	4	0.51566	0
2	27594130	27598753	2:27594130-27598753_SNX17	917	0.0065431	5	5	4	0.28721	1
2	27600704	27600704	2:27600704-27600704_ZNF513	917	0.0010905	1	1	1	0.21321	NA
2	27607949	27609994	2:27607949-27609994_PPM1G	917	0.0032715	2	2	1	0.77107	0
2	27656265	27664494	2:27656265-27664494_NRBP1	917	0.0054526	5	5	5	1	0
2	27665620	27666881	2:27665620-27666881_KRTCAP3	917	0.0065431	4	4	2	0.061484	1
2	27668222	27706809	2:27668222-27706809_IFT172	917	0.078517	31	31	19	0.26181	0
2	27716286	27717244	2:27716286-27717244_FNDC4	917	0.011996	4	4	1	0.69741	1
2	27719803	27746296	2:27719803-27746296_GCKR	917	0.091603	15	14	8	0.24994	0
2	27760367	27789897	2:27760367-27789897_AC109829.1	917	0.039258	5	4	2	0.097128	0.1
2	27799974	27805276	2:27799974-27805276_C2orf16	917	0.11668	27	22	17	0.51466	1
[truncated: 16,382 more rows]
