# Supplementary material for: Genetic association-based functional analysis detects HOGA1 as a potential gene involved in fat accumulation
Source: Front Genet. 2022 Aug 12;13:951025. doi: 10.3389/fgene.2022.951025 (PMC9412052; doi:10.3389/fgene.2022.951025)
Supplement: Supplementary file 4 [file Table1.XLSX]

## Sheet: Suppl Table2 
Supplementary Table 2. Oligonucleotide sequences of Hoga1 siRNAs (si#1 and si#2) and scrambled control siRNA (scr).
siRNA type	Sense	Antisense
si#1	5’ CUUCUAAUCCUUUCAAAUAUU 3’	5’ UAUUUGAAAGGAUUAGAAGUU 3’
si#2	5' UAAGCAUUUAUAUAUGUUAUU 3’	5’ UAACAUAUAUAAAUGCUUAUU 3’
scrambled	5' CCUCGUGCCGUUCCAUCAGGUAGUU 3'	5' CUACCUGAUGGAACGGCACGAGGUU 3'
